# Supplementary material for: Intersectional inequality in general and central obesity: cross-sectional UK Biobank study
Source: Int J Obes (Lond). 2026 Jan 5;50(4):731–40. doi: 10.1038/s41366-025-01984-2 (PMC13056582; doi:10.1038/s41366-025-01984-2)
Supplement: Supplementary file 1 — Full female waist to height ratio table (supplementary) [file 41366_2025_1984_MOESM1_ESM.xlsx]

## Sheet: Sheet1
Sex	Income	Ethnicity	Age	Neighbourhood Deprivation	Strata N	Observed WHtR	Predicted WHtR (no RE)	Predicted WHtR (with RE)	Random Effect (WHtR)	Probabiltiy of Normal WHtR	Probability of Increased WHtR	Probability of High WHtR	Probability of Increased OR High WHtR	Random Effect (Central Obesity)
Female	>£52,000	White	<55	Low	14018	0.48	0.49	0.49	-1.62 (-2.46, -0.73)	65.81	28	6.18	34.19	0.91 (0.77, 1.08)
Female	>£52,000	Mixed	<55	Low	169	0.49	0.5	0.49	-1.04 (-3.20, 0.91)	62.48	28.91	8.6	37.52	1.10 (0.72, 1.68)
Female	>£52,000	White	<55	Moderate-Low	8719	0.49	0.5	0.49	-1.75 (-2.61, -0.91)	61.95	30.59	7.46	38.05	0.86 (0.73, 1.01)
Female	£31,000-£52000	White	<55	Low	8009	0.49	0.5	0.49	-1.28 (-2.16, -0.39)	59.69	31.47	8.84	40.31	1.01 (0.85, 1.21)
Female	>£52,000	White	<55	Moderate-High	4639	0.49	0.51	0.5	-2.02 (-2.90, -1.18)	59.62	31.03	9.35	40.38	0.86 (0.72, 1.03)
Female	PNTS	White	<55	Low	2964	0.49	0.51	0.5	-2.86 (-3.82, -1.86)	58.76	31.77	9.48	41.24	0.75 (0.61, 0.94)
Female	£18,000-£31000	White	<55	Low	3722	0.49	0.51	0.5	-1.30 (-2.24, -0.38)	57.65	31.18	11.17	42.35	1.07 (0.88, 1.33)
Female	>£52,000	Mixed	<55	Moderate-Low	142	0.49	0.51	0.5	-1.29 (-3.23, 0.86)	56.68	34.73	8.58	43.32	0.83 (0.52, 1.36)
Female	>£52,000	Asian	<55	Low	208	0.49	0.5	0.49	-2.16 (-3.98, -0.25)	56.54	35.79	7.67	43.46	0.85 (0.57, 1.32)
Female	>£52,000	White	<55	High	1960	0.5	0.51	0.5	-2.22 (-3.22, -1.14)	55.18	33.88	10.94	44.82	0.83 (0.66, 1.03)
Female	£31,000-£52000	White	<55	Moderate-Low	7500	0.5	0.51	0.5	-1.15 (-1.94, -0.31)	54.37	34.63	11	45.63	1.02 (0.88, 1.21)
Female	£18,000-£31000	Mixed	<55	Low	51	0.48	0.51	0.5	-2.71 (-5.37, 0.01)	54.18	35.07	10.75	45.82	0.89 (0.50, 1.52)
Female	PNTS	White	<55	Moderate-Low	2484	0.5	0.52	0.5	-2.62 (-3.58, -1.61)	54.16	33.35	12.49	45.84	0.80 (0.65, 0.96)
Female	£31,000-£52000	Mixed	<55	Moderate-Low	121	0.51	0.51	0.51	-0.51 (-2.50, 1.44)	53.49	34.75	11.76	46.51	0.90 (0.60, 1.36)
Female	>£52,000	White	55 or above	Low	8413	0.5	0.51	0.5	-1.96 (-2.85, -1.05)	53.47	36.76	9.77	46.53	0.73 (0.61, 0.88)
Female	<£18,000	White	<55	Low	1654	0.5	0.52	0.51	-1.81 (-2.94, -0.65)	53.26	33.38	13.36	46.74	0.94 (0.76, 1.16)
Female	£18,000-£31000	White	<55	Moderate-Low	4215	0.5	0.51	0.51	-1.04 (-2.00, -0.14)	53.08	33.3	13.62	46.92	1.05 (0.88, 1.26)
Female	£31,000-£52000	Mixed	<55	Low	105	0.5	0.51	0.5	-0.93 (-3.11, 1.43)	53.06	38.22	8.72	46.94	0.88 (0.54, 1.43)
Female	PNTS	Mixed	<55	Low	63	0.49	0.52	0.5	-2.36 (-4.76, -0.11)	52.96	36.22	10.83	47.04	0.79 (0.47, 1.31)
Female	>£52,000	Mixed	<55	Moderate-High	120	0.5	0.51	0.51	-0.98 (-3.17, 1.23)	52.09	36.68	11.23	47.91	0.96 (0.61, 1.52)
Female	>£52,000	White	55 or above	Moderate-Low	5011	0.5	0.52	0.51	-2.49 (-3.38, -1.59)	51.79	37.33	10.88	48.21	0.63 (0.52, 0.74)
Female	>£52,000	Asian	<55	Moderate-High	140	0.5	0.52	0.51	-1.97 (-3.92, 0.22)	51.21	36.98	11.8	48.79	0.81 (0.54, 1.22)
Female	>£52,000	Black	<55	Low	60	0.51	0.51	0.51	1.24 (-1.38, 3.84)	50.83	38.7	10.47	49.17	1.23 (0.72, 2.07)
Female	£31,000-£52000	White	<55	Moderate-High	5520	0.51	0.51	0.51	-0.69 (-1.47, 0.10)	50.39	35.78	13.83	49.61	1.06 (0.90, 1.27)
Female	>£52,000	Asian	<55	Moderate-Low	163	0.5	0.51	0.51	-1.00 (-2.98, 0.99)	49.87	40.37	9.76	50.13	0.87 (0.54, 1.33)
Female	£18,000-£31000	Mixed	<55	Moderate-Low	83	0.5	0.52	0.51	-1.20 (-3.45, 1.21)	49.69	33.83	16.48	50.31	1.09 (0.66, 1.75)
Female	<£18,000	White	<55	Moderate-Low	2108	0.51	0.52	0.51	-1.56 (-2.50, -0.69)	49.66	33.75	16.6	50.34	0.93 (0.77, 1.13)
Female	£31,000-£52000	Asian	<55	Low	130	0.5	0.51	0.5	-1.80 (-3.71, 0.17)	49.49	43.03	7.49	50.51	0.66 (0.39, 1.10)
Female	>£52,000	White	55 or above	Moderate-High	2585	0.51	0.53	0.51	-3.10 (-4.05, -2.16)	49.28	38.32	12.4	50.72	0.57 (0.47, 0.71)
Female	£18,000-£31000	White	<55	Moderate-High	3926	0.51	0.52	0.51	-0.97 (-1.80, -0.17)	48.95	35.62	15.43	51.05	0.98 (0.83, 1.17)
Female	PNTS	White	<55	Moderate-High	1845	0.51	0.52	0.51	-1.86 (-2.80, -0.92)	48.26	35.4	16.33	51.74	0.89 (0.74, 1.09)
Female	>£52,000	Mixed	<55	High	55	0.5	0.52	0.51	-0.94 (-3.57, 1.55)	48.16	38.86	12.98	51.84	0.91 (0.51, 1.61)
Female	£31,000-£52000	White	55 or above	Low	11183	0.51	0.52	0.51	-2.02 (-2.89, -1.15)	48.04	40.36	11.59	51.96	0.68 (0.57, 0.82)
Female	PNTS	Mixed	<55	Moderate-Low	90	0.51	0.52	0.52	-1.22 (-3.60, 1.07)	47.95	37.03	15.01	52.05	0.87 (0.55, 1.37)
Female	>£52,000	Asian	<55	High	38	0.48	0.52	0.51	-3.65 (-6.34, -0.80)	47.43	41.27	11.3	52.57	0.64 (0.34, 1.12)
Female	<£18,000	Mixed	<55	Low	43	0.51	0.52	0.52	-1.18 (-4.07, 1.55)	47.23	40.25	12.53	52.77	0.84 (0.50, 1.44)
Female	£31,000-£52000	Mixed	<55	Moderate-High	138	0.51	0.52	0.51	-1.47 (-3.39, 0.47)	46.55	37.53	15.92	53.45	1.08 (0.73, 1.59)
Female	>£52,000	White	55 or above	High	962	0.51	0.53	0.51	-3.82 (-4.91, -2.81)	46.34	39.62	14.04	53.66	0.53 (0.41, 0.68)
Female	PNTS	Asian	<55	Low	123	0.51	0.52	0.51	-1.67 (-3.69, 0.34)	46.33	41.31	12.37	53.67	0.79 (0.50, 1.20)
Female	>£52,000	Black	<55	Moderate-Low	73	0.52	0.51	0.52	0.66 (-1.99, 3.12)	45.92	41.61	12.47	54.08	1.19 (0.73, 1.93)
Female	£18,000-£31000	Asian	<55	Low	72	0.52	0.52	0.52	0.41 (-1.97, 2.83)	44.9	41.46	13.64	55.1	1.09 (0.69, 1.72)
Female	£31,000-£52000	Mixed	<55	High	115	0.52	0.53	0.52	-0.97 (-3.25, 1.16)	44.83	38.35	16.82	55.17	0.93 (0.61, 1.38)
Female	£31,000-£52000	Black	<55	Low	49	0.52	0.52	0.52	1.18 (-1.34, 3.63)	44.72	44.87	10.41	55.28	1.00 (0.57, 1.73)
Female	£31,000-£52000	White	<55	High	3497	0.52	0.52	0.52	-0.04 (-0.97, 0.88)	44.66	37.38	17.96	55.34	1.19 (0.99, 1.43)
Female	£18,000-£31000	Black	<55	Low	27	0.54	0.52	0.53	1.45 (-1.64, 4.42)	44.36	39.42	16.22	55.64	1.29 (0.71, 2.35)
Female	£18,000-£31000	White	55 or above	Low	13473	0.51	0.53	0.52	-1.56 (-2.43, -0.62)	43.95	42.79	13.25	56.05	0.69 (0.58, 0.82)
Female	£31,000-£52000	White	55 or above	Moderate-Low	7697	0.52	0.53	0.52	-1.84 (-2.70, -0.96)	43.91	41.94	14.14	56.09	0.67 (0.57, 0.79)
Female	PNTS	White	55 or above	Low	10908	0.51	0.53	0.52	-2.69 (-3.61, -1.75)	43.88	42.38	13.74	56.12	0.60 (0.51, 0.73)
Female	PNTS	Black	<55	Low	33	0.52	0.52	0.53	-0.06 (-3.17, 3.07)	43.58	40.72	15.69	56.42	1.05 (0.59, 1.93)
Female	<£18,000	White	<55	Moderate-High	2682	0.52	0.53	0.53	-0.62 (-1.50, 0.25)	42.99	37.34	19.67	57.01	0.97 (0.82, 1.16)
Female	<£18,000	Asian	<55	Low	51	0.51	0.53	0.52	-1.16 (-3.60, 1.12)	42.43	43.79	13.78	57.57	0.78 (0.48, 1.29)
Female	£18,000-£31000	Asian	<55	Moderate-Low	111	0.52	0.52	0.52	-0.43 (-2.73, 1.92)	41.85	43.86	14.29	58.15	0.89 (0.55, 1.38)
Female	£18,000-£31000	Mixed	<55	Moderate-High	124	0.52	0.52	0.52	0.07 (-1.84, 1.93)	41.63	39.71	18.66	58.37	1.13 (0.78, 1.63)
Female	<£18,000	Mixed	<55	Moderate-Low	92	0.53	0.53	0.53	0.42 (-1.83, 2.45)	41.46	36.25	22.29	58.54	1.24 (0.83, 1.89)
Female	>£52,000	Black	<55	Moderate-High	98	0.53	0.52	0.53	1.79 (-0.42, 3.98)	40.99	41.9	17.11	59.01	1.40 (0.90, 2.16)
Female	>£52,000	Mixed	55 or above	Low	67	0.53	0.52	0.53	1.16 (-1.39, 3.73)	40.79	46.33	12.88	59.21	1.01 (0.58, 1.70)
Female	£31,000-£52000	Black	<55	Moderate-Low	88	0.54	0.52	0.53	2.34 (-0.01, 4.62)	40.56	41.14	18.3	59.44	1.45 (0.94, 2.37)
Female	£31,000-£52000	White	55 or above	Moderate-High	4342	0.52	0.54	0.53	-1.73 (-2.63, -0.82)	40.36	41.65	18	59.64	0.72 (0.61, 0.85)
Female	£31,000-£52000	Asian	<55	Moderate-High	183	0.52	0.53	0.52	-0.48 (-2.64, 1.42)	40.29	43.15	16.56	59.71	1.03 (0.70, 1.54)
Female	PNTS	Asian	<55	Moderate-Low	142	0.52	0.53	0.53	-0.18 (-1.99, 1.58)	40.29	42.83	16.88	59.71	0.90 (0.62, 1.31)
Female	£18,000-£31000	White	<55	High	3673	0.53	0.53	0.53	0.97 (0.01, 1.95)	40.27	38.51	21.21	59.73	1.27 (1.06, 1.52)
Female	£31,000-£52000	Asian	<55	Moderate-Low	128	0.53	0.52	0.53	1.65 (-0.17, 3.57)	40.26	45.3	14.44	59.74	1.18 (0.78, 1.80)
Female	<£18,000	Black	<55	Low	14	0.54	0.53	0.53	0.49 (-3.26, 3.82)	39.77	38.89	21.34	60.23	1.28 (0.69, 2.32)
Female	£18,000-£31000	White	55 or above	Moderate-Low	11126	0.52	0.53	0.53	-1.41 (-2.30, -0.54)	39.56	44.44	16	60.44	0.69 (0.58, 0.81)
Female	>£52,000	Black	55 or above	Low	15	0.5	0.53	0.52	-1.56 (-4.85, 1.76)	39.52	46.97	13.51	60.48	0.85 (0.44, 1.65)
Female	>£52,000	Black	<55	High	86	0.54	0.53	0.54	1.48 (-0.69, 3.89)	39.04	41.85	19.12	60.96	1.26 (0.85, 1.84)
Female	PNTS	White	55 or above	Moderate-Low	9010	0.52	0.54	0.53	-2.18 (-3.10, -1.28)	38.97	44.06	16.98	61.03	0.62 (0.53, 0.72)
Female	<£18,000	Asian	<55	Moderate-Low	91	0.52	0.53	0.53	-0.76 (-3.18, 1.70)	38.92	42.16	18.92	61.08	0.86 (0.58, 1.29)
Female	<£18,000	White	55 or above	Low	8877	0.52	0.54	0.53	-1.62 (-2.62, -0.61)	38.65	44.37	16.98	61.35	0.68 (0.58, 0.82)
Female	<£18,000	Mixed	<55	High	271	0.53	0.54	0.53	-1.69 (-3.29, -0.00)	38.4	38.11	23.49	61.6	0.80 (0.59, 1.09)
Female	<£18,000	Mixed	<55	Moderate-High	127	0.52	0.54	0.53	-1.19 (-3.25, 1.00)	38.26	40.99	20.74	61.74	0.93 (0.63, 1.43)
Female	£18,000-£31000	Mixed	<55	High	157	0.53	0.53	0.53	0.41 (-1.47, 2.31)	37.88	41.88	20.24	62.12	1.03 (0.70, 1.55)
Female	£31,000-£52000	Asian	<55	High	83	0.52	0.53	0.53	-0.83 (-3.00, 1.14)	37.5	43.01	19.49	62.5	1.00 (0.64, 1.54)
Female	>£52,000	Mixed	55 or above	Moderate-Low	55	0.53	0.53	0.53	0.46 (-2.31, 3.18)	37.44	47.32	15.24	62.56	0.95 (0.57, 1.61)
Female	PNTS	White	<55	High	1757	0.53	0.53	0.54	1.37 (0.34, 2.36)	37.4	37.66	24.95	62.6	1.35 (1.09, 1.64)
Female	PNTS	Black	<55	Moderate-Low	49	0.53	0.53	0.53	0.16 (-2.38, 2.80)	37	46.51	16.49	63	0.95 (0.55, 1.71)
Female	<£18,000	White	<55	High	4091	0.54	0.54	0.54	0.67 (-0.31, 1.56)	36.9	38.35	24.75	63.1	1.09 (0.92, 1.29)
Female	£18,000-£31000	Asian	<55	Moderate-High	176	0.53	0.53	0.53	0.05 (-1.73, 1.90)	36.88	45.66	17.46	63.12	0.95 (0.66, 1.35)
Female	PNTS	Mixed	<55	Moderate-High	152	0.53	0.53	0.53	0.97 (-0.97, 2.93)	36.73	40.07	23.19	63.27	1.33 (0.92, 1.93)
Female	£31,000-£52000	Mixed	55 or above	Moderate-Low	69	0.52	0.54	0.53	-0.78 (-3.29, 1.77)	36.07	46.1	17.83	63.93	0.84 (0.51, 1.30)
Female	£18,000-£31000	White	55 or above	Moderate-High	6963	0.53	0.54	0.54	-1.05 (-1.92, -0.19)	35.73	44.75	19.51	64.27	0.71 (0.61, 0.83)
Female	£18,000-£31000	Asian	<55	High	127	0.53	0.54	0.54	-0.30 (-2.53, 2.08)	35.71	44.19	20.1	64.29	0.86 (0.55, 1.34)
Female	>£52,000	Mixed	55 or above	Moderate-High	42	0.53	0.53	0.53	-0.09 (-2.84, 2.65)	35.64	45.93	18.43	64.36	0.94 (0.58, 1.55)
Female	£18,000-£31000	Mixed	55 or above	Low	65	0.53	0.53	0.53	-0.19 (-2.77, 2.32)	35.58	47.12	17.3	64.42	0.93 (0.56, 1.49)
Female	£31,000-£52000	Mixed	55 or above	Low	65	0.54	0.53	0.54	2.03 (-0.22, 4.31)	35.57	43.38	21.05	64.43	1.37 (0.85, 2.21)
Female	<£18,000	White	55 or above	Moderate-Low	10122	0.53	0.54	0.54	-1.57 (-2.42, -0.67)	35.39	44.76	19.86	64.61	0.64 (0.56, 0.75)
Female	>£52,000	Asian	55 or above	Moderate-Low	65	0.53	0.53	0.53	-0.21 (-2.72, 2.27)	35.24	48	16.77	64.76	0.91 (0.58, 1.44)
Female	£31,000-£52000	White	55 or above	High	2022	0.53	0.54	0.54	-1.35 (-2.37, -0.36)	34.94	44.52	20.55	65.06	0.72 (0.60, 0.87)
Female	PNTS	Asian	<55	Moderate-High	249	0.54	0.54	0.54	0.70 (-0.80, 2.25)	34.55	46.47	18.98	65.45	0.92 (0.66, 1.31)
Female	£18,000-£31000	Black	<55	Moderate-Low	59	0.55	0.53	0.54	2.67 (0.25, 5.08)	34.52	43.79	21.69	65.48	1.63 (1.01, 2.56)
Female	>£52,000	Asian	55 or above	Low	110	0.53	0.53	0.53	0.61 (-1.35, 2.59)	34.37	50.57	15.06	65.63	1.13 (0.69, 1.83)
Female	£31,000-£52000	Black	55 or above	Low	17	0.54	0.54	0.54	0.46 (-2.90, 3.59)	34.17	46.23	19.6	65.83	1.03 (0.60, 1.80)
Female	£31,000-£52000	Asian	55 or above	Low	80	0.52	0.53	0.53	-1.11 (-3.65, 1.17)	34.16	51.1	14.74	65.84	0.80 (0.49, 1.27)
Female	PNTS	Mixed	55 or above	Low	91	0.54	0.54	0.54	0.12 (-2.14, 2.62)	34	45.83	20.17	66	0.95 (0.62, 1.48)
Female	£31,000-£52000	Black	<55	High	208	0.54	0.54	0.54	1.44 (-0.26, 3.20)	33.94	41.04	25.02	66.06	1.37 (0.99, 1.87)
Female	£18,000-£31000	Black	<55	Moderate-High	187	0.54	0.53	0.54	0.92 (-0.97, 2.89)	33.63	42.82	23.55	66.37	1.35 (0.96, 1.92)
Female	>£52,000	Black	55 or above	Moderate-Low	18	0.54	0.54	0.54	0.55 (-2.72, 3.90)	33.62	47.36	19.02	66.38	1.07 (0.59, 1.88)
Female	PNTS	White	55 or above	Moderate-High	5748	0.53	0.55	0.54	-1.30 (-2.12, -0.40)	33.15	46.2	20.65	66.85	0.68 (0.58, 0.80)
Female	<£18,000	Mixed	55 or above	Low	61	0.53	0.54	0.54	-1.04 (-3.55, 1.41)	32.78	44.82	22.39	67.22	0.88 (0.56, 1.41)
Female	£18,000-£31000	White	55 or above	High	4160	0.54	0.55	0.55	-0.41 (-1.38, 0.52)	31.39	43.04	25.57	68.61	0.81 (0.68, 0.97)
Female	<£18,000	White	55 or above	Moderate-High	8744	0.54	0.55	0.55	-1.00 (-1.87, -0.13)	31.15	44.21	24.64	68.85	0.70 (0.60, 0.81)
Female	>£52,000	Mixed	55 or above	High	26	0.54	0.54	0.54	0.09 (-2.78, 3.02)	31.1	44.65	24.26	68.9	1.08 (0.60, 1.95)
Female	<£18,000	Black	<55	Moderate-Low	30	0.58	0.54	0.56	3.32 (0.15, 6.18)	31.02	43.72	25.26	68.98	1.41 (0.76, 2.69)
Female	£31,000-£52000	Asian	55 or above	Moderate-Low	77	0.54	0.54	0.54	0.02 (-2.48, 2.66)	30.98	47.13	21.9	69.02	0.94 (0.62, 1.49)
Female	£18,000-£31000	Mixed	55 or above	Moderate-Low	98	0.54	0.54	0.54	0.20 (-1.85, 2.34)	30.88	48.54	20.58	69.12	0.94 (0.60, 1.47)
Female	>£52,000	Asian	55 or above	Moderate-High	50	0.52	0.54	0.53	-1.05 (-3.73, 1.55)	30.85	50.77	18.38	69.15	0.85 (0.55, 1.40)
Female	£18,000-£31000	Asian	55 or above	Low	92	0.53	0.54	0.54	-0.12 (-2.48, 2.18)	30.79	50.96	18.25	69.21	0.90 (0.56, 1.46)
Female	£31,000-£52000	Black	55 or above	Moderate-Low	39	0.52	0.54	0.54	-1.45 (-4.22, 1.38)	30.38	50.81	18.81	69.62	0.81 (0.45, 1.46)
Female	£31,000-£52000	Black	<55	Moderate-High	196	0.55	0.53	0.55	3.31 (1.52, 5.11)	30.34	47.4	22.26	69.66	1.78 (1.25, 2.48)
Female	£18,000-£31000	Mixed	55 or above	Moderate-High	83	0.53	0.55	0.54	-1.06 (-3.49, 1.25)	29.6	48.02	22.38	70.4	0.80 (0.51, 1.22)
Female	PNTS	Mixed	<55	High	211	0.55	0.54	0.55	2.26 (0.34, 4.26)	29.58	45.83	24.59	70.42	1.35 (0.93, 2.02)
Female	PNTS	Mixed	55 or above	Moderate-Low	88	0.53	0.55	0.54	-0.92 (-3.11, 1.37)	29.5	47.18	23.32	70.5	0.91 (0.57, 1.45)
Female	<£18,000	Black	<55	Moderate-High	151	0.56	0.54	0.56	2.40 (0.37, 4.34)	29.43	38.78	31.79	70.57	1.42 (0.99, 1.99)
Female	£18,000-£31000	Black	55 or above	Low	16	0.56	0.54	0.55	1.41 (-1.73, 4.80)	29.34	47.88	22.78	70.66	1.11 (0.61, 1.95)
Female	<£18,000	Mixed	55 or above	Moderate-Low	74	0.55	0.55	0.55	0.05 (-2.27, 2.27)	29.17	40.81	30.02	70.83	0.95 (0.61, 1.50)
Female	PNTS	Black	<55	Moderate-High	143	0.55	0.54	0.55	2.46 (0.59, 4.26)	28.56	46.84	24.59	71.44	1.41 (0.94, 2.16)
Female	<£18,000	Asian	<55	Moderate-High	190	0.55	0.54	0.55	1.54 (-0.16, 3.27)	28.25	46.11	25.64	71.75	1.26 (0.86, 1.74)
Female	£18,000-£31000	Black	55 or above	Moderate-Low	36	0.55	0.55	0.55	0.68 (-2.48, 3.63)	27.97	47.75	24.28	72.03	0.89 (0.55, 1.43)
Female	<£18,000	Asian	55 or above	Low	84	0.54	0.55	0.55	-0.26 (-2.79, 2.14)	27.88	46.86	25.27	72.12	0.93 (0.61, 1.40)
Female	>£52,000	Black	55 or above	Moderate-High	20	0.56	0.54	0.55	1.06 (-2.03, 3.90)	27.86	47.94	24.21	72.14	1.25 (0.64, 2.28)
Female	PNTS	Black	55 or above	Low	28	0.54	0.55	0.54	-0.39 (-3.67, 2.52)	27.85	51.03	21.12	72.15	0.92 (0.52, 1.61)
Female	£18,000-£31000	Black	<55	High	402	0.55	0.54	0.55	1.84 (0.38, 3.27)	27.76	45.87	26.37	72.24	1.43 (1.10, 1.87)
Female	£31,000-£52000	Mixed	55 or above	Moderate-High	63	0.55	0.54	0.55	1.74 (-0.77, 4.35)	27.6	43.75	28.65	72.4	1.35 (0.85, 2.11)
Female	PNTS	Asian	55 or above	Low	165	0.54	0.54	0.55	0.38 (-1.55, 2.39)	27.48	49.18	23.34	72.52	1.05 (0.72, 1.52)
Female	>£52,000	Asian	55 or above	High	23	0.54	0.55	0.55	-0.04 (-3.35, 2.99)	27.19	49.8	23.02	72.81	0.98 (0.58, 1.70)
Female	£18,000-£31000	Asian	55 or above	Moderate-Low	106	0.54	0.55	0.54	-0.55 (-2.64, 1.59)	27.13	52.13	20.74	72.87	0.85 (0.57, 1.26)
Female	£31,000-£52000	Mixed	55 or above	High	22	0.56	0.55	0.56	1.00 (-2.18, 4.06)	26.79	46.45	26.76	73.21	1.02 (0.57, 1.82)
Female	<£18,000	White	55 or above	High	8692	0.55	0.56	0.56	-0.03 (-0.97, 0.76)	26.1	43.18	30.72	73.9	0.79 (0.68, 0.93)
Female	>£52,000	Black	55 or above	High	15	0.58	0.55	0.56	1.54 (-1.69, 5.05)	26.09	46.04	27.87	73.91	1.15 (0.64, 2.13)
Female	PNTS	Asian	<55	High	219	0.56	0.54	0.56	2.68 (1.09, 4.39)	25.34	45.84	28.82	74.66	1.47 (1.02, 2.11)
Female	PNTS	Black	<55	High	308	0.57	0.55	0.57	4.17 (2.65, 5.61)	25.23	39.14	35.63	74.77	1.75 (1.34, 2.31)
Female	<£18,000	Asian	55 or above	Moderate-Low	119	0.54	0.56	0.55	-1.16 (-3.06, 0.73)	24.97	50.34	24.68	75.03	0.72 (0.48, 1.14)
Female	<£18,000	Mixed	55 or above	Moderate-High	116	0.55	0.56	0.56	0.16 (-1.92, 2.38)	24.95	45.61	29.44	75.05	0.86 (0.57, 1.26)
Female	PNTS	White	55 or above	High	4368	0.55	0.55	0.56	0.79 (-0.09, 1.68)	24.87	45.03	30.1	75.13	1.01 (0.83, 1.21)
Female	<£18,000	Black	55 or above	Low	20	0.57	0.55	0.56	1.48 (-1.84, 5.18)	24.83	45.51	29.66	75.17	1.14 (0.63, 2.04)
Female	<£18,000	Asian	<55	High	250	0.56	0.55	0.56	2.02 (0.39, 3.54)	24.15	44.06	31.78	75.85	1.38 (1.01, 1.87)
Female	£31,000-£52000	Asian	55 or above	High	27	0.55	0.56	0.55	-0.01 (-3.04, 3.20)	24.05	48.82	27.13	75.95	0.89 (0.53, 1.50)
Female	PNTS	Asian	55 or above	Moderate-Low	190	0.55	0.55	0.55	0.47 (-1.36, 2.28)	24.01	49.79	26.2	75.99	0.98 (0.67, 1.46)
Female	£18,000-£31000	Mixed	55 or above	High	69	0.56	0.56	0.56	1.62 (-0.64, 3.99)	23.3	45.83	30.87	76.7	1.08 (0.70, 1.64)
Female	PNTS	Mixed	55 or above	Moderate-High	120	0.57	0.55	0.57	2.21 (0.28, 4.31)	23.07	44.31	32.62	76.93	1.26 (0.83, 1.87)
Female	£31,000-£52000	Black	55 or above	Moderate-High	70	0.56	0.55	0.56	1.88 (-0.31, 4.02)	22.8	47.04	30.16	77.2	1.30 (0.78, 2.11)
Female	£31,000-£52000	Asian	55 or above	Moderate-High	72	0.55	0.55	0.55	1.02 (-1.56, 3.56)	22.79	49.77	27.44	77.21	1.26 (0.79, 2.05)
Female	£18,000-£31000	Asian	55 or above	Moderate-High	108	0.56	0.55	0.56	0.87 (-1.27, 2.90)	22.54	50.8	26.66	77.46	0.99 (0.66, 1.52)
Female	£18,000-£31000	Black	55 or above	Moderate-High	100	0.56	0.56	0.57	1.63 (-0.58, 3.83)	22.02	46.01	31.97	77.98	1.21 (0.79, 1.89)
Female	PNTS	Black	55 or above	Moderate-Low	56	0.56	0.55	0.56	0.88 (-1.66, 3.37)	21.7	47.26	31.04	78.3	1.30 (0.79, 2.17)
Female	<£18,000	Black	<55	High	484	0.57	0.55	0.57	3.50 (2.21, 4.83)	21.46	41.83	36.71	78.54	1.74 (1.33, 2.26)
Female	PNTS	Mixed	55 or above	High	115	0.56	0.56	0.57	1.25 (-0.90, 3.38)	21.06	44.71	34.23	78.94	1.09 (0.75, 1.64)
Female	£31,000-£52000	Black	55 or above	High	48	0.56	0.56	0.56	0.53 (-2.18, 3.13)	20.28	45.63	34.08	79.72	1.27 (0.75, 2.17)
Female	£18,000-£31000	Asian	55 or above	High	60	0.56	0.56	0.56	0.50 (-2.01, 3.10)	20.12	49.02	30.86	79.88	0.98 (0.61, 1.53)
Female	PNTS	Black	55 or above	Moderate-High	115	0.58	0.56	0.57	2.35 (-0.05, 4.78)	19.29	41.67	39.05	80.71	1.38 (0.95, 2.06)
Female	£18,000-£31000	Black	55 or above	High	136	0.57	0.56	0.57	1.49 (-0.59, 3.60)	18.32	46	35.68	81.68	1.19 (0.80, 1.75)
Female	<£18,000	Mixed	55 or above	High	146	0.57	0.57	0.58	1.75 (-0.39, 4.02)	18.18	42.81	39	81.82	1.18 (0.76, 1.77)
Female	<£18,000	Black	55 or above	Moderate-Low	58	0.58	0.56	0.57	2.77 (0.55, 5.06)	17.95	44.32	37.73	82.05	1.50 (0.91, 2.45)
Female	<£18,000	Asian	55 or above	Moderate-High	208	0.57	0.56	0.57	1.61 (-0.29, 3.24)	17.16	47.15	35.69	82.84	1.17 (0.81, 1.64)
Female	PNTS	Asian	55 or above	Moderate-High	255	0.57	0.56	0.57	2.50 (0.71, 4.04)	16.67	48.35	34.98	83.33	1.46 (1.02, 2.14)
Female	<£18,000	Black	55 or above	Moderate-High	141	0.58	0.57	0.58	2.13 (0.15, 3.96)	16.61	46.45	36.94	83.39	1.21 (0.78, 1.86)
Female	<£18,000	Asian	55 or above	High	160	0.58	0.57	0.58	1.39 (-0.53, 3.15)	14.65	46.37	38.98	85.35	1.13 (0.75, 1.74)
Female	PNTS	Asian	55 or above	High	160	0.59	0.57	0.59	3.61 (1.57, 5.66)	14.05	40.12	45.83	85.95	1.74 (1.15, 2.67)
Female	<£18,000	Black	55 or above	High	245	0.59	0.57	0.59	3.29 (1.62, 4.81)	13.8	39.4	46.8	86.2	1.41 (0.99, 1.98)
Table S17: Female table for predicted waist to height ratio and obesity classifications. The predicted outcome with and without random effects are listed with the random effect. The probability of high waist to height ratio is conditional on the probability of increased and normal wasit to height ratio. This is calculated using a softmax function. The random effect (central obesity) is the random…
