# Supplementary material for: Intersectional inequality in general and central obesity: cross-sectional UK Biobank study
Source: Int J Obes (Lond). 2026 Jan 5;50(4):731–40. doi: 10.1038/s41366-025-01984-2 (PMC13056582; doi:10.1038/s41366-025-01984-2)
Supplement: Supplementary file 2 — Full male waist to height ratio table (supplementary) [file 41366_2025_1984_MOESM2_ESM.xlsx]

## Sheet: Sheet1
Sex	Income	Ethnicity	Age	Neighbourhood Deprivation	Strata N	Observed WHtR	Predicted WHtR (no RE)	Predicted WHtR (with RE)	Random Effect (WHtR)	Probabiltiy of Normal WHtR	Probability of Increased WHtR	Probability of High WHtR	Probability of Increased OR High WHtR	Random Effect (Central Obesity)
Male	<£18,000	Asian	55 or above	High	236	0.58	0.59	0.59	-0.81 (-2.51, 0.78)	7.25	55.45	37.31	92.75	1.17 (0.78, 1.75)
Male	<£18,000	Asian	55 or above	Moderate-High	202	0.58	0.58	0.58	-0.54 (-2.28, 1.10)	7.43	58.94	33.64	92.57	1.32 (0.82, 2.11)
Male	<£18,000	Mixed	55 or above	High	117	0.58	0.59	0.58	-0.70 (-2.81, 1.51)	8.44	55.21	36.36	91.56	1.25 (0.74, 2.06)
Male	<£18,000	Black	55 or above	Moderate-High	79	0.56	0.59	0.57	-2.11 (-4.57, 0.40)	8.76	61.47	29.78	91.24	0.97 (0.54, 1.67)
Male	PNTS	Asian	55 or above	High	136	0.57	0.59	0.58	-1.69 (-3.59, 0.22)	8.78	59.27	31.95	91.22	1.00 (0.66, 1.61)
Male	<£18,000	Asian	55 or above	Moderate-Low	102	0.57	0.58	0.58	0.08 (-1.97, 2.10)	9.31	61.48	29.21	90.69	1.25 (0.74, 2.04)
Male	PNTS	Asian	55 or above	Moderate-High	162	0.57	0.58	0.58	-0.46 (-2.35, 1.39)	9.44	61.21	29.35	90.56	1.14 (0.70, 1.78)
Male	£31,000-£52000	Asian	55 or above	High	45	0.57	0.58	0.57	-0.44 (-3.42, 2.42)	9.84	63.42	26.74	90.16	1.12 (0.63, 2.04)
Male	£18,000-£31000	Asian	55 or above	Moderate-High	177	0.57	0.57	0.57	0.07 (-1.78, 1.86)	10.09	62.03	27.88	89.91	1.19 (0.77, 1.86)
Male	£18,000-£31000	Asian	55 or above	Moderate-Low	118	0.58	0.57	0.58	1.81 (-0.15, 3.85)	10.18	61.79	28.04	89.82	1.53 (0.96, 2.43)
Male	<£18,000	Black	55 or above	High	204	0.57	0.6	0.58	-3.34 (-5.05, -1.60)	10.8	57.48	31.72	89.2	0.64 (0.45, 0.91)
Male	PNTS	Asian	55 or above	Low	74	0.58	0.56	0.57	1.68 (-0.45, 3.98)	10.84	62.18	26.98	89.16	1.57 (1.00, 2.49)
Male	<£18,000	Black	55 or above	Moderate-Low	22	0.58	0.58	0.58	0.33 (-2.87, 3.63)	10.89	59.4	29.71	89.11	0.99 (0.53, 1.90)
Male	£18,000-£31000	Mixed	55 or above	High	60	0.57	0.58	0.57	-0.53 (-3.53, 2.22)	10.9	59.79	29.32	89.1	1.14 (0.66, 1.96)
Male	£18,000-£31000	Asian	55 or above	High	104	0.56	0.58	0.57	-1.69 (-3.84, 0.33)	10.9	63.48	25.62	89.1	0.78 (0.48, 1.30)
Male	PNTS	Asian	55 or above	Moderate-Low	102	0.57	0.57	0.57	0.35 (-1.62, 2.44)	10.9	61.75	27.34	89.1	1.20 (0.70, 1.98)
Male	PNTS	Mixed	55 or above	High	70	0.57	0.58	0.58	-0.74 (-3.06, 1.64)	10.94	56.82	32.24	89.06	0.97 (0.59, 1.54)
Male	£31,000-£52000	Asian	55 or above	Moderate-High	102	0.56	0.57	0.56	-0.98 (-3.32, 1.27)	11.31	67.88	20.81	88.69	0.99 (0.62, 1.59)
Male	£31,000-£52000	Black	55 or above	High	59	0.56	0.58	0.57	-1.73 (-4.33, 1.04)	11.62	65.25	23.13	88.38	0.79 (0.45, 1.35)
Male	£18,000-£31000	Black	55 or above	High	112	0.55	0.58	0.57	-3.30 (-5.42, -0.95)	11.63	63.59	24.78	88.37	0.69 (0.44, 1.11)
Male	£18,000-£31000	Black	55 or above	Moderate-High	66	0.55	0.58	0.57	-1.93 (-4.49, 0.76)	11.81	65.37	22.82	88.19	0.81 (0.47, 1.40)
Male	<£18,000	Asian	55 or above	Low	60	0.56	0.57	0.57	-0.63 (-3.16, 2.21)	11.82	66.64	21.55	88.18	0.96 (0.55, 1.73)
Male	£31,000-£52000	Asian	55 or above	Moderate-Low	91	0.56	0.56	0.56	0.04 (-2.08, 2.10)	12.04	65.91	22.06	87.96	1.29 (0.79, 2.04)
Male	<£18,000	Mixed	55 or above	Moderate-High	76	0.57	0.58	0.58	-0.32 (-2.85, 2.02)	12.11	56.67	31.22	87.89	0.94 (0.55, 1.52)
Male	>£52,000	Asian	55 or above	High	27	0.56	0.57	0.57	-0.39 (-3.14, 2.46)	12.16	65.8	22.04	87.84	1.04 (0.57, 1.91)
Male	PNTS	White	55 or above	High	2551	0.58	0.57	0.58	1.03 (0.10, 1.93)	12.42	51.78	35.8	87.58	1.27 (1.04, 1.56)
Male	£31,000-£52000	Black	55 or above	Moderate-High	51	0.57	0.57	0.57	0.01 (-2.70, 2.61)	12.47	63.27	24.26	87.53	1.01 (0.61, 1.68)
Male	PNTS	White	55 or above	Moderate-High	3014	0.57	0.57	0.57	1.03 (0.14, 1.97)	12.47	58.65	28.87	87.53	1.32 (1.10, 1.59)
Male	£18,000-£31000	Black	55 or above	Moderate-Low	30	0.55	0.57	0.56	-0.75 (-3.63, 2.05)	12.5	65.19	22.31	87.5	1.01 (0.53, 1.78)
Male	>£52,000	Asian	55 or above	Moderate-High	88	0.56	0.56	0.56	1.08 (-1.11, 3.31)	12.59	65.3	22.11	87.41	1.37 (0.83, 2.31)
Male	<£18,000	White	55 or above	High	8187	0.58	0.58	0.58	0.33 (-0.52, 1.09)	12.65	50.74	36.61	87.35	1.01 (0.86, 1.19)
Male	<£18,000	Black	55 or above	Low	13	0.55	0.57	0.57	-0.83 (-4.15, 2.35)	12.71	62.5	24.78	87.29	1.02 (0.54, 2.00)
Male	PNTS	Mixed	55 or above	Moderate-High	48	0.56	0.57	0.57	-0.35 (-3.02, 2.20)	12.75	59.57	27.68	87.25	0.97 (0.56, 1.70)
Male	£18,000-£31000	Mixed	55 or above	Moderate-High	61	0.56	0.57	0.57	0.19 (-2.41, 2.73)	12.94	59.62	27.44	87.06	1.18 (0.68, 1.97)
Male	<£18,000	Mixed	55 or above	Moderate-Low	37	0.58	0.57	0.58	0.93 (-1.75, 3.82)	13.08	57.44	29.48	86.92	1.11 (0.62, 1.96)
Male	PNTS	Black	55 or above	Moderate-Low	24	0.53	0.57	0.56	-2.55 (-5.61, 0.45)	13.23	66.03	20.74	86.77	0.72 (0.39, 1.33)
Male	<£18,000	White	55 or above	Moderate-High	6772	0.57	0.57	0.57	0.30 (-0.54, 1.14)	13.25	55.83	30.92	86.75	1.08 (0.91, 1.28)
Male	£18,000-£31000	Asian	55 or above	Low	111	0.55	0.56	0.56	-0.11 (-2.21, 1.89)	13.34	68	18.67	86.66	1.11 (0.65, 1.90)
Male	PNTS	Mixed	55 or above	Moderate-Low	39	0.57	0.57	0.57	0.73 (-2.00, 3.29)	13.54	60.72	25.74	86.46	1.15 (0.60, 2.08)
Male	<£18,000	White	55 or above	Moderate-Low	7073	0.56	0.56	0.57	0.77 (-0.18, 1.57)	13.68	58.28	28.04	86.32	1.23 (1.03, 1.46)
Male	£18,000-£31000	White	55 or above	High	4290	0.57	0.57	0.57	0.53 (-0.37, 1.47)	13.76	56.85	29.39	86.24	1.11 (0.92, 1.33)
Male	>£52,000	Asian	55 or above	Moderate-Low	99	0.56	0.55	0.56	1.26 (-0.85, 3.44)	13.82	68.14	18.04	86.18	1.32 (0.79, 2.22)
Male	PNTS	Black	55 or above	Low	9	0.56	0.57	0.57	0.05 (-3.54, 3.67)	13.87	64.35	21.77	86.13	1.04 (0.56, 1.90)
Male	>£52,000	Black	55 or above	Moderate-High	30	0.55	0.56	0.56	-0.71 (-3.61, 2.15)	14.23	65.73	20.04	85.77	1.02 (0.56, 1.89)
Male	£18,000-£31000	Mixed	55 or above	Moderate-Low	48	0.57	0.56	0.57	1.00 (-1.59, 3.57)	14.4	61.29	24.3	85.6	1.20 (0.69, 2.06)
Male	<£18,000	Asian	<55	High	395	0.56	0.57	0.57	-0.56 (-1.89, 0.86)	14.59	59.77	25.65	85.41	0.97 (0.71, 1.34)
Male	£31,000-£52000	Mixed	55 or above	High	31	0.55	0.57	0.56	-1.04 (-3.77, 1.74)	14.74	62.44	22.82	85.26	0.80 (0.45, 1.47)
Male	>£52,000	Black	55 or above	High	13	0.53	0.57	0.56	-1.21 (-4.39, 1.87)	14.89	65.14	19.96	85.11	0.75 (0.42, 1.27)
Male	PNTS	White	55 or above	Moderate-Low	3914	0.56	0.56	0.56	0.51 (-0.44, 1.44)	15.13	61.82	23.05	84.87	1.14 (0.94, 1.35)
Male	£31,000-£52000	White	55 or above	High	2325	0.56	0.56	0.56	0.18 (-0.71, 1.15)	15.17	59.15	25.68	84.83	1.08 (0.90, 1.32)
Male	£18,000-£31000	Black	55 or above	Low	16	0.55	0.56	0.56	-0.30 (-3.74, 2.90)	15.54	65.76	18.71	84.46	0.91 (0.52, 1.65)
Male	£31,000-£52000	Black	55 or above	Moderate-Low	27	0.53	0.56	0.55	-1.87 (-5.01, 1.22)	15.63	66.7	17.67	84.37	0.77 (0.42, 1.41)
Male	£18,000-£31000	White	55 or above	Moderate-High	6137	0.56	0.56	0.56	0.49 (-0.37, 1.34)	15.84	59.49	24.67	84.16	1.06 (0.90, 1.25)
Male	PNTS	Mixed	55 or above	Low	37	0.56	0.56	0.56	0.98 (-1.80, 3.84)	15.95	62.47	21.58	84.05	1.13 (0.63, 1.97)
Male	£31,000-£52000	White	55 or above	Moderate-High	4638	0.55	0.56	0.56	0.63 (-0.23, 1.49)	16.03	61.43	22.54	83.97	1.18 (1.00, 1.40)
Male	>£52,000	Asian	55 or above	Low	146	0.55	0.54	0.55	0.86 (-1.00, 2.71)	16.12	70.39	13.5	83.88	1.13 (0.72, 1.88)
Male	<£18,000	Mixed	55 or above	Low	29	0.57	0.56	0.57	0.78 (-2.00, 3.59)	16.12	61.27	22.6	83.88	0.94 (0.55, 1.58)
Male	<£18,000	White	55 or above	Low	5479	0.56	0.56	0.56	0.64 (-0.29, 1.67)	16.23	60.4	23.37	83.77	1.17 (0.98, 1.38)
Male	£31,000-£52000	Mixed	55 or above	Moderate-High	45	0.55	0.56	0.56	-0.49 (-3.21, 2.07)	16.62	64.73	18.65	83.38	0.76 (0.44, 1.34)
Male	£18,000-£31000	Asian	<55	High	171	0.54	0.56	0.55	-1.33 (-3.18, 0.56)	16.63	67.16	16.21	83.37	0.78 (0.50, 1.19)
Male	£18,000-£31000	White	55 or above	Moderate-Low	9839	0.55	0.55	0.56	0.94 (0.04, 1.93)	16.83	60.96	22.2	83.17	1.17 (0.99, 1.39)
Male	£31,000-£52000	Asian	55 or above	Low	96	0.54	0.55	0.55	-0.91 (-3.07, 1.27)	17.02	69.34	13.63	82.98	0.74 (0.44, 1.29)
Male	<£18,000	Asian	<55	Moderate-Low	82	0.55	0.55	0.56	0.41 (-1.93, 2.59)	17.2	62.44	20.36	82.8	1.07 (0.67, 1.72)
Male	>£52,000	Mixed	55 or above	High	20	0.55	0.56	0.56	0.13 (-3.30, 3.36)	17.44	60.65	21.91	82.56	0.91 (0.51, 1.56)
Male	PNTS	Asian	<55	High	243	0.56	0.56	0.56	-0.31 (-1.90, 1.36)	17.66	60.05	22.29	82.34	0.85 (0.61, 1.22)
Male	PNTS	White	55 or above	Low	4497	0.55	0.55	0.56	0.64 (-0.28, 1.57)	17.71	61.96	20.33	82.29	1.16 (0.97, 1.38)
Male	<£18,000	Asian	<55	Moderate-High	189	0.55	0.56	0.55	-1.23 (-3.09, 0.65)	17.73	62.37	19.9	82.27	0.81 (0.55, 1.21)
Male	£31,000-£52000	Black	55 or above	Low	18	0.53	0.56	0.55	-1.26 (-4.51, 1.80)	17.75	66.65	15.6	82.25	0.82 (0.44, 1.50)
Male	£31,000-£52000	White	55 or above	Moderate-Low	8361	0.55	0.55	0.55	0.96 (0.17, 1.84)	17.84	62.6	19.56	82.16	1.20 (1.01, 1.41)
Male	£31,000-£52000	Mixed	55 or above	Low	56	0.56	0.55	0.56	1.93 (-0.61, 4.42)	18.05	62.26	19.69	81.95	1.29 (0.79, 2.13)
Male	>£52,000	Black	55 or above	Low	21	0.55	0.55	0.55	0.43 (-2.47, 3.34)	18.11	66.2	15.69	81.89	1.12 (0.67, 1.99)
Male	<£18,000	Black	<55	Moderate-Low	28	0.55	0.56	0.56	-0.02 (-3.15, 3.01)	18.44	60.64	20.92	81.56	1.02 (0.58, 1.84)
Male	PNTS	Asian	<55	Moderate-High	161	0.55	0.56	0.55	-0.55 (-2.31, 1.22)	18.54	62.35	19.11	81.46	0.90 (0.61, 1.36)
Male	£18,000-£31000	White	55 or above	Low	11232	0.55	0.55	0.55	1.23 (0.31, 2.13)	18.58	61.96	19.46	81.42	1.26 (1.06, 1.51)
Male	>£52,000	Mixed	55 or above	Moderate-Low	44	0.56	0.55	0.56	1.79 (-1.26, 4.80)	18.68	61.19	20.12	81.32	1.38 (0.85, 2.25)
Male	>£52,000	Black	55 or above	Moderate-Low	29	0.53	0.55	0.54	-1.82 (-4.56, 1.03)	18.95	66.6	14.45	81.05	0.76 (0.44, 1.32)
Male	£18,000-£31000	Asian	<55	Moderate-High	185	0.55	0.55	0.55	0.69 (-1.00, 2.26)	19.13	63.4	17.47	80.87	0.95 (0.64, 1.49)
Male	>£52,000	Mixed	55 or above	Moderate-High	43	0.54	0.55	0.55	-1.17 (-4.16, 1.56)	19.16	63.89	16.95	80.84	0.88 (0.52, 1.55)
Male	>£52,000	Mixed	55 or above	Low	73	0.56	0.54	0.56	3.17 (0.96, 5.64)	19.2	59.57	21.23	80.8	1.87 (1.15, 3.32)
Male	£18,000-£31000	Asian	<55	Moderate-Low	77	0.55	0.54	0.55	1.05 (-1.34, 3.48)	19.31	63.47	17.22	80.69	1.24 (0.75, 2.01)
Male	<£18,000	Mixed	<55	Moderate-High	92	0.56	0.55	0.56	1.27 (-1.07, 3.59)	19.45	55.95	24.6	80.55	1.15 (0.73, 1.79)
Male	£18,000-£31000	Mixed	55 or above	Low	40	0.55	0.55	0.55	-0.06 (-2.68, 2.60)	19.59	61.3	19.12	80.41	0.95 (0.57, 1.66)
Male	>£52,000	White	55 or above	Moderate-Low	6756	0.55	0.54	0.55	1.83 (0.90, 2.77)	19.93	62.56	17.51	80.07	1.36 (1.15, 1.61)
Male	£31,000-£52000	Asian	<55	High	116	0.54	0.55	0.55	-0.55 (-2.64, 1.44)	20.06	62.11	17.83	79.94	0.88 (0.53, 1.40)
Male	£31,000-£52000	White	55 or above	Low	11959	0.55	0.54	0.55	1.39 (0.48, 2.25)	20.12	62.56	17.32	79.88	1.28 (1.08, 1.52)
Male	PNTS	Mixed	<55	High	163	0.55	0.56	0.55	-0.69 (-2.66, 1.25)	20.26	58.7	21.03	79.74	0.88 (0.57, 1.34)
Male	>£52,000	White	55 or above	Moderate-High	3299	0.55	0.55	0.55	0.88 (-0.05, 1.83)	20.42	60.29	19.3	79.58	1.13 (0.95, 1.32)
Male	<£18,000	Black	<55	Moderate-High	92	0.54	0.56	0.55	-2.27 (-4.51, 0.04)	20.55	59.59	19.86	79.45	0.64 (0.41, 1.02)
Male	£31,000-£52000	Mixed	55 or above	Moderate-Low	49	0.53	0.56	0.55	-1.61 (-4.14, 0.79)	20.56	61.91	17.53	79.44	0.75 (0.46, 1.27)
Male	<£18,000	Asian	<55	Low	41	0.55	0.55	0.55	0.84 (-1.89, 3.44)	20.57	61.27	18.16	79.43	1.07 (0.64, 1.85)
Male	PNTS	Asian	<55	Moderate-Low	84	0.54	0.55	0.55	-0.27 (-2.44, 2.04)	20.77	64.61	14.62	79.23	0.78 (0.47, 1.22)
Male	PNTS	White	<55	High	1444	0.56	0.55	0.56	1.79 (0.77, 2.84)	20.82	52.26	26.93	79.18	1.36 (1.10, 1.69)
Male	>£52,000	White	55 or above	High	1179	0.55	0.55	0.55	-0.12 (-1.24, 0.94)	21.04	57.63	21.33	78.96	0.93 (0.74, 1.16)
Male	<£18,000	Mixed	<55	High	249	0.55	0.56	0.55	-1.32 (-2.99, 0.37)	21.37	56.77	21.85	78.63	0.69 (0.50, 0.96)
Male	>£52,000	White	55 or above	Low	11789	0.54	0.53	0.55	2.52 (1.58, 3.45)	21.38	63.2	15.42	78.62	1.52 (1.28, 1.79)
Male	£18,000-£31000	Mixed	<55	High	123	0.55	0.55	0.55	-0.06 (-2.27, 1.91)	21.45	57.71	20.84	78.55	1.01 (0.66, 1.53)
Male	£18,000-£31000	White	<55	High	3326	0.55	0.55	0.56	1.85 (0.91, 2.82)	21.46	55.93	22.61	78.54	1.31 (1.10, 1.57)
Male	£31,000-£52000	Black	<55	High	198	0.54	0.56	0.54	-1.97 (-3.66, -0.25)	21.77	61.65	16.58	78.23	0.74 (0.51, 1.07)
Male	£31,000-£52000	White	<55	High	3224	0.55	0.54	0.55	1.97 (1.00, 2.85)	22	57.37	20.63	78	1.46 (1.21, 1.74)
Male	£31,000-£52000	Asian	<55	Moderate-Low	135	0.55	0.54	0.55	1.59 (-0.41, 3.65)	22.05	59.9	18.06	77.95	1.38 (0.90, 2.08)
Male	PNTS	Asian	<55	Low	62	0.53	0.54	0.54	-0.23 (-2.67, 2.12)	22.07	65.82	12.11	77.93	0.87 (0.51, 1.56)
Male	<£18,000	Black	<55	Low	6	0.5	0.55	0.54	-1.08 (-4.70, 2.91)	22.34	61.24	16.42	77.66	0.90 (0.50, 1.64)
Male	<£18,000	Black	<55	High	342	0.54	0.57	0.55	-3.71 (-5.19, -2.26)	22.41	57.55	20.04	77.59	0.47 (0.34, 0.65)
Male	£18,000-£31000	Black	<55	High	277	0.54	0.56	0.55	-2.46 (-4.18, -0.81)	22.45	60.5	17.06	77.55	0.59 (0.42, 0.82)
Male	PNTS	Black	<55	Moderate-High	103	0.54	0.56	0.55	-2.22 (-4.25, -0.25)	22.62	58.13	19.26	77.38	0.73 (0.48, 1.14)
Male	>£52,000	Asian	<55	High	72	0.54	0.54	0.54	-0.13 (-2.50, 2.20)	23.06	64.99	11.96	76.94	0.72 (0.42, 1.19)
Male	PNTS	Black	<55	Moderate-Low	35	0.52	0.55	0.54	-1.65 (-4.21, 1.15)	23.08	61.91	15.01	76.92	0.74 (0.43, 1.20)
Male	>£52,000	Asian	<55	Moderate-Low	193	0.54	0.53	0.54	2.85 (1.20, 4.54)	23.2	61.17	15.63	76.8	1.65 (1.11, 2.41)
Male	>£52,000	Black	<55	High	85	0.54	0.55	0.55	-0.10 (-2.24, 2.16)	23.29	58.76	17.95	76.71	1.04 (0.64, 1.68)
Male	£18,000-£31000	Mixed	<55	Moderate-High	88	0.54	0.54	0.54	-0.29 (-2.43, 1.88)	23.34	61.31	15.35	76.66	0.87 (0.52, 1.47)
Male	£31,000-£52000	Mixed	<55	High	83	0.54	0.55	0.55	-0.20 (-2.61, 2.03)	23.39	57.96	18.66	76.61	0.99 (0.62, 1.56)
Male	<£18,000	White	<55	High	3296	0.55	0.56	0.56	0.37 (-0.57, 1.30)	23.39	50.04	26.57	76.61	0.96 (0.81, 1.13)
Male	£31,000-£52000	Asian	<55	Moderate-High	175	0.54	0.55	0.54	-0.61 (-2.71, 1.29)	23.55	63.33	13.12	76.45	0.71 (0.44, 1.10)
Male	£31,000-£52000	Mixed	<55	Moderate-High	86	0.54	0.54	0.54	1.08 (-1.30, 3.42)	24.17	59.64	16.18	75.83	1.10 (0.68, 1.80)
Male	PNTS	Black	<55	High	223	0.53	0.57	0.54	-4.54 (-6.31, -2.79)	24.23	59.71	16.06	75.77	0.42 (0.29, 0.62)
Male	£31,000-£52000	Asian	<55	Low	117	0.53	0.53	0.53	0.28 (-1.71, 2.32)	24.35	66.52	9.14	75.65	0.87 (0.54, 1.39)
Male	<£18,000	Mixed	<55	Moderate-Low	43	0.52	0.55	0.54	-1.58 (-4.46, 0.97)	24.44	60.26	15.3	75.56	0.72 (0.39, 1.35)
Male	£18,000-£31000	Black	<55	Moderate-High	104	0.52	0.55	0.54	-3.20 (-5.50, -0.73)	24.46	61.19	14.35	75.54	0.59 (0.37, 0.93)
Male	PNTS	White	<55	Moderate-Low	1401	0.54	0.54	0.55	1.84 (0.78, 2.94)	24.47	57.85	17.68	75.53	1.30 (1.05, 1.63)
Male	£31,000-£52000	White	<55	Moderate-High	4689	0.54	0.53	0.54	2.12 (1.30, 2.99)	24.59	58.82	16.58	75.41	1.35 (1.15, 1.61)
Male	PNTS	Black	<55	Low	20	0.53	0.54	0.54	-0.58 (-3.65, 2.48)	24.65	62.11	13.24	75.35	0.84 (0.48, 1.45)
Male	£31,000-£52000	Black	<55	Moderate-High	129	0.53	0.55	0.54	-1.27 (-3.10, 0.78)	24.68	60.99	14.33	75.32	0.71 (0.45, 1.09)
Male	<£18,000	White	<55	Moderate-High	1636	0.55	0.55	0.55	0.49 (-0.37, 1.40)	25.02	52.62	22.36	74.98	0.99 (0.79, 1.25)
Male	PNTS	Mixed	<55	Moderate-Low	44	0.53	0.54	0.54	-1.11 (-3.97, 1.70)	25.23	59.71	15.06	74.77	0.85 (0.51, 1.46)
Male	£18,000-£31000	Asian	<55	Low	46	0.53	0.54	0.53	-0.29 (-3.30, 2.57)	25.33	61.43	13.24	74.67	0.97 (0.58, 1.64)
Male	PNTS	Mixed	<55	Moderate-High	69	0.54	0.55	0.54	-0.84 (-2.98, 1.40)	25.33	56.41	18.26	74.67	0.79 (0.47, 1.29)
Male	>£52,000	Asian	<55	Moderate-High	154	0.53	0.54	0.53	-0.31 (-2.40, 1.66)	25.36	62.79	11.85	74.64	0.85 (0.57, 1.32)
Male	£18,000-£31000	White	<55	Moderate-High	2876	0.54	0.54	0.55	1.40 (0.51, 2.31)	25.51	56.77	17.71	74.49	1.14 (0.94, 1.37)
Male	PNTS	White	<55	Moderate-High	1200	0.54	0.54	0.55	0.67 (-0.29, 1.70)	25.51	55.33	19.17	74.49	1.06 (0.86, 1.29)
Male	£18,000-£31000	Black	<55	Low	9	0.52	0.54	0.54	-0.30 (-3.55, 2.74)	25.95	60.86	13.2	74.05	0.93 (0.50, 1.80)
Male	>£52,000	Black	<55	Moderate-High	89	0.53	0.54	0.54	-0.22 (-2.69, 2.09)	26.19	61.16	12.66	73.81	0.87 (0.55, 1.42)
Male	<£18,000	White	<55	Moderate-Low	1200	0.54	0.54	0.55	1.35 (0.26, 2.43)	26.22	52.67	21.11	73.78	1.16 (0.91, 1.46)
Male	PNTS	Mixed	<55	Low	24	0.53	0.54	0.54	0.05 (-2.95, 3.14)	26.25	62.16	11.59	73.75	0.85 (0.47, 1.59)
Male	<£18,000	Mixed	<55	Low	13	0.52	0.54	0.54	-0.77 (-4.42, 2.87)	26.44	57.57	15.99	73.56	0.95 (0.51, 1.73)
Male	£31,000-£52000	White	<55	Moderate-Low	5925	0.54	0.53	0.54	2.40 (1.63, 3.23)	26.92	58.73	14.35	73.08	1.40 (1.17, 1.67)
Male	£18,000-£31000	Mixed	<55	Moderate-Low	41	0.54	0.54	0.54	0.16 (-2.57, 2.93)	26.96	58.83	14.21	73.04	0.93 (0.54, 1.57)
Male	£31,000-£52000	Black	<55	Moderate-Low	68	0.53	0.54	0.54	-0.83 (-3.42, 1.68)	26.98	59.46	13.57	73.02	0.85 (0.48, 1.45)
Male	£18,000-£31000	Black	<55	Moderate-Low	43	0.51	0.55	0.53	-3.36 (-6.29, -0.68)	26.99	60.16	12.86	73.01	0.64 (0.38, 1.06)
Male	£18,000-£31000	White	<55	Low	2080	0.54	0.52	0.54	3.04 (1.92, 4.14)	27.03	57.75	15.22	72.97	1.64 (1.31, 2.01)
Male	£18,000-£31000	White	<55	Moderate-Low	2783	0.54	0.53	0.54	2.13 (1.24, 3.10)	27.52	55.9	16.57	72.48	1.28 (1.04, 1.59)
Male	£31,000-£52000	Black	<55	Low	31	0.52	0.53	0.53	-1.17 (-4.13, 1.75)	27.79	60.89	11.33	72.21	0.91 (0.53, 1.62)
Male	>£52,000	Mixed	<55	High	57	0.53	0.54	0.54	0.00 (-2.58, 2.83)	27.96	58.63	13.41	72.04	0.87 (0.53, 1.51)
Male	>£52,000	Black	<55	Moderate-Low	70	0.52	0.53	0.53	-0.66 (-3.20, 1.92)	28.16	62.23	9.61	71.84	0.81 (0.49, 1.33)
Male	>£52,000	White	<55	Moderate-High	4570	0.53	0.52	0.54	2.33 (1.42, 3.23)	28.29	58.82	12.89	71.71	1.31 (1.09, 1.56)
Male	<£18,000	White	<55	Low	693	0.54	0.53	0.54	1.23 (-0.09, 2.47)	28.39	55.66	15.95	71.61	1.12 (0.85, 1.49)
Male	£18,000-£31000	Mixed	<55	Low	28	0.53	0.53	0.53	0.22 (-2.62, 3.30)	28.64	58.43	12.93	71.36	1.04 (0.58, 1.90)
Male	£31,000-£52000	Mixed	<55	Low	63	0.53	0.53	0.53	1.31 (-1.11, 3.66)	28.68	60.19	11.13	71.32	1.12 (0.68, 1.88)
Male	>£52,000	White	<55	High	1922	0.54	0.53	0.54	1.40 (0.28, 2.47)	28.9	55.74	15.36	71.1	1.16 (0.93, 1.44)
Male	>£52,000	Mixed	<55	Moderate-Low	118	0.53	0.52	0.53	1.89 (-0.35, 4.20)	29.19	57.4	13.41	70.81	1.43 (0.90, 2.27)
Male	>£52,000	White	<55	Moderate-Low	8096	0.53	0.52	0.53	3.27 (2.39, 4.17)	29.68	58.2	12.11	70.32	1.52 (1.29, 1.78)
Male	PNTS	White	<55	Low	1455	0.53	0.53	0.54	1.42 (0.25, 2.48)	29.89	56.72	13.39	70.11	1.09 (0.89, 1.37)
Male	>£52,000	Mixed	<55	Low	134	0.53	0.52	0.53	2.97 (0.99, 5.03)	30.53	56.31	13.15	69.47	1.78 (1.15, 2.83)
Male	£31,000-£52000	White	<55	Low	6051	0.53	0.52	0.53	2.57 (1.65, 3.46)	30.7	57.43	11.87	69.3	1.38 (1.16, 1.64)
Male	£31,000-£52000	Mixed	<55	Moderate-Low	77	0.53	0.53	0.54	0.41 (-2.00, 2.93)	31.17	55.92	12.9	68.83	0.88 (0.54, 1.36)
Male	>£52,000	White	<55	Low	12599	0.53	0.51	0.53	3.79 (2.85, 4.65)	31.41	58.37	10.22	68.59	1.65 (1.42, 1.94)
Male	>£52,000	Mixed	<55	Moderate-High	68	0.52	0.53	0.53	-0.64 (-3.05, 1.74)	31.9	55.3	12.8	68.1	0.92 (0.58, 1.51)
Male	>£52,000	Asian	<55	Low	229	0.52	0.52	0.52	0.45 (-1.24, 2.12)	32.68	60.06	7.26	67.32	0.71 (0.48, 1.05)
Male	>£52,000	Black	<55	Low	55	0.51	0.53	0.52	-0.70 (-3.19, 2.01)	34.55	57.03	8.42	65.45	0.75 (0.44, 1.25)
Table S16: Male table for predicted waist to height ratio and obesity classifications. The predicted outcome with and without random effects are listed with the random effect. The probability of high waist to height ratio is conditional on the probability of increased and normal waist to height ratio. This is calculated using a softmax function. The random effect (central obesity) is the random e…
