# Supplementary material for: Intersectional inequality in general and central obesity: cross-sectional UK Biobank study
Source: Int J Obes (Lond). 2026 Jan 5;50(4):731–40. doi: 10.1038/s41366-025-01984-2 (PMC13056582; doi:10.1038/s41366-025-01984-2)
Supplement: Supplementary file 3 — Full female BMI table (supplementary) [file 41366_2025_1984_MOESM3_ESM.xlsx]

## Sheet: Sheet1
Sex	Income	Ethnicity	Age	Neighbourhood Deprivation	Strata N	Observed BMI	Predicted BMI (no RE)	Predicted BMI (with RE)	Random Effect (BMI)	Probabiltiy of Normal Weight	Probability of Overweight	Probability of Obesity	Probability of Overweight OR Obesity	Random Effect (Obesity)
Female	PNTS	Black	55 or above	High	263	31.33	29.93	31.43	4.79 (2.83, 6.76)	12.62	30.68	56.69	87.38	1.62 (1.17, 2.23)
Female	<£18,000	Black	55 or above	High	245	31.28	30.19	31.41	3.91 (1.75, 5.87)	12.68	30.45	56.87	87.32	1.42 (1.00, 2.04)
Female	<£18,000	Black	55 or above	Moderate-High	141	30.45	29.68	30.54	2.80 (0.28, 5.37)	15.81	33.96	50.22	84.19	1.31 (0.92, 1.92)
Female	<£18,000	Black	<55	High	484	30.63	29.77	30.92	3.80 (1.80, 5.75)	16	32.43	51.57	84	1.28 (1.00, 1.65)
Female	£18,000-£31000	Black	55 or above	High	136	30.24	29.74	30.37	2.19 (-0.13, 4.48)	16.25	35.04	48.71	83.75	1.26 (0.84, 1.82)
Female	PNTS	Black	55 or above	Moderate-High	115	30.28	29.43	30.29	2.88 (0.05, 5.43)	16.55	34.44	49.01	83.45	1.32 (0.92, 1.95)
Female	<£18,000	Black	55 or above	Moderate-Low	58	30.39	29.31	30.04	2.71 (-0.32, 5.86)	17.12	36.65	46.23	82.88	1.35 (0.80, 2.15)
Female	£31,000-£52000	Black	55 or above	Moderate-High	70	29.76	29.19	29.76	1.73 (-1.15, 4.62)	17.59	37.13	45.28	82.41	1.35 (0.89, 2.04)
Female	£31,000-£52000	Black	55 or above	High	48	29.75	29.69	29.89	0.80 (-2.60, 4.22)	18.09	37.6	44.31	81.91	1.03 (0.66, 1.67)
Female	£18,000-£31000	Black	55 or above	Moderate-High	100	29.65	29.24	29.74	1.86 (-0.76, 4.40)	18.44	38.33	43.23	81.56	1.23 (0.80, 1.83)
Female	£18,000-£31000	Black	<55	High	402	29.77	29.33	30.06	2.37 (0.56, 4.18)	18.6	33.41	47.99	81.4	1.33 (1.04, 1.69)
Female	PNTS	Black	<55	Moderate-High	143	29.99	29.03	30.02	3.31 (0.98, 5.57)	19.24	33.53	47.23	80.76	1.33 (0.97, 1.84)
Female	£31,000-£52000	Black	<55	Moderate-High	196	29.44	28.78	29.62	2.80 (0.31, 5.10)	19.25	38.88	41.87	80.75	1.41 (1.00, 2.01)
Female	PNTS	Black	<55	High	308	30.28	29.53	30.51	3.17 (1.58, 4.86)	19.29	30.9	49.81	80.71	1.12 (0.85, 1.48)
Female	PNTS	Black	55 or above	Moderate-Low	56	29.09	29.06	29.31	0.70 (-2.48, 3.81)	19.41	39.27	41.32	80.59	1.20 (0.74, 2.00)
Female	>£52,000	Black	55 or above	High	15	31.25	29.27	29.79	1.55 (-2.50, 5.19)	19.93	37.61	42.46	80.07	1.11 (0.67, 1.90)
Female	>£52,000	Black	55 or above	Moderate-High	20	29.75	28.77	29.14	1.30 (-2.62, 5.08)	20.49	40.5	39.01	79.51	1.27 (0.78, 2.12)
Female	<£18,000	Black	<55	Moderate-Low	30	31.7	28.9	29.99	3.71 (0.29, 7.25)	20.7	32.87	46.43	79.3	1.38 (0.87, 2.17)
Female	<£18,000	Black	<55	Moderate-High	151	29.86	29.26	29.98	2.35 (-0.13, 4.89)	20.91	32.3	46.78	79.09	1.15 (0.84, 1.60)
Female	£31,000-£52000	Black	<55	High	208	29.57	29.28	29.83	1.75 (-0.45, 3.96)	21.02	35.55	43.43	78.98	1.04 (0.75, 1.43)
Female	<£18,000	Black	55 or above	Low	20	29.78	28.84	29.21	1.36 (-2.49, 4.99)	22.53	39.17	38.3	77.47	1.10 (0.66, 1.86)
Female	>£52,000	Black	<55	High	86	29.28	28.87	29.37	1.75 (-1.02, 4.51)	22.89	33.62	43.5	77.11	1.20 (0.81, 1.78)
Female	PNTS	Mixed	55 or above	High	115	29.29	28.32	29.25	3.00 (0.38, 5.70)	23.65	34.35	42	76.35	1.47 (1.02, 2.09)
Female	PNTS	Black	55 or above	Low	28	27.75	28.61	28.47	-0.62 (-4.69, 3.07)	23.82	42.7	33.48	76.18	1.02 (0.60, 1.73)
Female	£18,000-£31000	Black	55 or above	Moderate-Low	36	28.83	28.88	29.02	0.43 (-2.59, 3.98)	23.92	40.4	35.67	76.08	1.00 (0.65, 1.58)
Female	£31,000-£52000	Black	55 or above	Moderate-Low	39	27.53	28.82	28.47	-1.24 (-4.33, 1.91)	24.06	44.37	31.57	75.94	0.85 (0.51, 1.42)
Female	PNTS	Black	<55	Moderate-Low	49	28	28.67	28.51	-0.64 (-3.76, 2.46)	24.35	38.37	37.28	75.65	1.06 (0.68, 1.57)
Female	£31,000-£52000	Black	55 or above	Low	17	29	28.37	28.6	1.00 (-2.40, 4.71)	24.61	41.61	33.78	75.39	1.12 (0.69, 1.89)
Female	<£18,000	Mixed	55 or above	High	146	29.44	28.56	29.51	3.11 (0.95, 5.42)	24.62	34.27	41.12	75.38	1.26 (0.88, 1.72)
Female	£18,000-£31000	Black	<55	Moderate-High	187	29.01	28.84	29.28	1.52 (-0.78, 3.67)	24.95	34	41.05	75.05	1.06 (0.79, 1.45)
Female	£31,000-£52000	Black	<55	Moderate-Low	88	29.26	28.42	29.19	2.60 (-0.17, 5.49)	25.14	38.83	36.03	74.86	1.14 (0.77, 1.66)
Female	PNTS	White	55 or above	High	4368	28.37	28.34	28.74	1.36 (0.31, 2.40)	25.27	38.98	35.75	74.73	1.15 (0.98, 1.32)
Female	£18,000-£31000	Black	<55	Moderate-Low	59	29.92	28.48	29.4	3.25 (-0.19, 6.09)	25.39	35.99	38.62	74.61	1.22 (0.77, 1.92)
Female	>£52,000	Black	55 or above	Moderate-Low	18	27.99	28.42	28.4	0.01 (-3.92, 3.75)	25.78	41.61	32.61	74.22	1.06 (0.63, 1.78)
Female	£18,000-£31000	Black	55 or above	Low	16	29.59	28.42	28.75	1.24 (-2.54, 5.19)	26.13	41.1	32.77	73.87	1.04 (0.62, 1.76)
Female	PNTS	Asian	55 or above	High	160	28.72	27.5	28.68	4.18 (1.76, 6.34)	26.4	38.08	35.52	73.6	1.77 (1.23, 2.48)
Female	>£52,000	Black	<55	Moderate-High	98	28.43	28.38	28.67	0.91 (-1.80, 3.53)	26.42	38.92	34.67	73.58	1.03 (0.72, 1.52)
Female	<£18,000	White	55 or above	High	8692	28.41	28.57	28.78	0.75 (-0.22, 1.79)	26.46	36.68	36.86	73.54	1.02 (0.89, 1.16)
Female	£18,000-£31000	Mixed	55 or above	High	69	28.97	28.14	28.81	2.39 (-0.63, 5.40)	27.08	38.55	34.36	72.92	1.21 (0.75, 2.01)
Female	<£18,000	Mixed	55 or above	Moderate-High	116	27.89	28.07	28.2	0.37 (-2.41, 3.05)	27.49	40.84	31.67	72.51	1.08 (0.72, 1.62)
Female	£31,000-£52000	Mixed	55 or above	High	22	29.01	28.09	28.45	1.30 (-2.95, 5.27)	27.57	36.92	35.5	72.43	1.22 (0.75, 2.03)
Female	£18,000-£31000	White	55 or above	High	4160	27.97	28.15	28.34	0.68 (-0.40, 1.82)	28.2	39.12	32.68	71.8	1.09 (0.94, 1.28)
Female	<£18,000	Black	<55	Low	14	28.36	28.44	28.54	0.12 (-3.63, 3.91)	28.45	35.75	35.8	71.55	1.00 (0.61, 1.63)
Female	PNTS	Mixed	<55	High	211	28.52	27.94	28.68	2.73 (0.48, 4.82)	28.53	33.02	38.45	71.47	1.34 (0.95, 1.85)
Female	PNTS	Black	<55	Low	33	28.05	28.21	28.28	0.53 (-3.04, 4.18)	28.67	35.47	35.86	71.33	1.07 (0.71, 1.64)
Female	<£18,000	Asian	55 or above	High	160	27.77	27.73	28.06	1.19 (-1.17, 3.54)	29.66	38.69	31.65	70.34	1.25 (0.85, 1.75)
Female	<£18,000	White	55 or above	Moderate-High	8744	27.71	28.1	28.08	-0.05 (-1.04, 0.99)	29.97	39.25	30.78	70.03	0.95 (0.83, 1.10)
Female	>£52,000	Black	<55	Moderate-Low	73	27.51	28.03	27.96	-0.32 (-3.47, 2.73)	30.03	37.94	32.04	69.97	1.07 (0.74, 1.61)
Female	PNTS	Mixed	55 or above	Moderate-High	120	28.02	27.84	28.25	1.15 (-1.38, 3.59)	30.15	35.68	34.16	69.85	1.17 (0.85, 1.61)
Female	>£52,000	Black	55 or above	Low	15	26.11	27.97	27.63	-1.16 (-5.04, 2.96)	30.24	43.02	26.74	69.76	0.91 (0.56, 1.42)
Female	<£18,000	Asian	55 or above	Moderate-High	208	27.68	27.26	27.89	2.24 (0.29, 4.22)	30.43	40.31	29.25	69.57	1.45 (1.08, 1.99)
Female	£31,000-£52000	Mixed	55 or above	Moderate-High	63	27.97	27.61	28.01	1.38 (-1.72, 4.37)	30.72	37.67	31.6	69.28	1.22 (0.81, 1.85)
Female	PNTS	White	55 or above	Moderate-High	5748	27.35	27.86	27.73	-0.58 (-1.54, 0.37)	31.19	41.41	27.4	68.81	0.90 (0.78, 1.04)
Female	£18,000-£31000	Black	<55	Low	27	28.47	28.03	28.29	0.92 (-2.40, 4.52)	31.56	36.29	32.15	68.44	1.03 (0.60, 1.66)
Female	£31,000-£52000	Black	<55	Low	49	27.72	27.98	28.06	0.07 (-3.30, 3.51)	31.82	41.2	26.98	68.18	0.91 (0.58, 1.38)
Female	£31,000-£52000	White	55 or above	High	2022	27.49	28.1	27.86	-0.91 (-2.10, 0.24)	32.08	38.72	29.2	67.92	0.86 (0.73, 1.03)
Female	PNTS	Asian	55 or above	Moderate-High	255	27.37	27.04	27.61	1.95 (-0.06, 4.04)	32.23	43.74	24.03	67.77	1.26 (0.93, 1.72)
Female	<£18,000	White	<55	High	4091	27.95	28.18	28.31	0.56 (-0.57, 1.66)	32.8	32.74	34.47	67.2	0.94 (0.81, 1.10)
Female	<£18,000	White	55 or above	Moderate-Low	10122	27.15	27.74	27.52	-0.78 (-1.81, 0.24)	32.96	41.27	25.77	67.04	0.90 (0.77, 1.03)
Female	PNTS	White	<55	High	1757	27.94	27.95	28.3	1.28 (0.02, 2.44)	33.22	32.02	34.76	66.78	1.03 (0.86, 1.20)
Female	£18,000-£31000	White	55 or above	Moderate-High	6963	27.23	27.68	27.59	-0.26 (-1.36, 0.81)	33.43	39.79	26.78	66.57	0.96 (0.82, 1.11)
Female	>£52,000	Mixed	55 or above	High	26	27.73	27.69	27.85	0.46 (-3.41, 4.42)	33.44	37.82	28.74	66.56	1.01 (0.67, 1.58)
Female	PNTS	Asian	<55	High	219	27.42	27.12	27.65	1.88 (0.04, 3.81)	33.49	38.7	27.82	66.51	1.37 (1.00, 1.89)
Female	£18,000-£31000	White	<55	High	3673	27.78	27.77	28.13	1.38 (0.18, 2.60)	33.54	34.17	32.29	66.46	1.11 (0.95, 1.30)
Female	<£18,000	Asian	<55	High	250	27.65	27.34	27.89	1.98 (0.05, 3.91)	34.2	33.95	31.86	65.8	1.38 (1.04, 1.84)
Female	£18,000-£31000	Asian	55 or above	High	60	27.06	27.31	27.36	0.01 (-2.94, 2.97)	34.48	40.94	24.57	65.52	1.12 (0.71, 1.76)
Female	>£52,000	Black	<55	Low	60	27.34	27.58	27.64	0.39 (-2.46, 3.56)	34.51	39.95	25.54	65.49	0.94 (0.62, 1.43)
Female	<£18,000	Mixed	55 or above	Moderate-Low	74	27.58	27.72	27.87	0.59 (-2.63, 3.87)	34.61	34.83	30.55	65.39	1.02 (0.71, 1.53)
Female	<£18,000	Mixed	<55	Moderate-High	127	27.16	27.69	27.57	-0.44 (-3.02, 2.26)	34.75	35.65	29.6	65.25	0.97 (0.68, 1.41)
Female	PNTS	Mixed	<55	Moderate-High	152	27.28	27.46	27.62	0.54 (-1.61, 2.84)	34.93	36.3	28.77	65.07	1.05 (0.75, 1.45)
Female	£31,000-£52000	Asian	55 or above	High	27	26.64	27.26	27.2	-0.32 (-3.70, 3.06)	35.24	39.12	25.63	64.76	1.13 (0.68, 1.88)
Female	£18,000-£31000	Mixed	<55	High	157	27.34	27.75	27.7	-0.06 (-2.67, 2.49)	35.28	34.93	29.79	64.72	1.00 (0.71, 1.40)
Female	£31,000-£52000	White	<55	High	3497	27.43	27.72	27.78	0.24 (-0.92, 1.38)	35.36	34.75	29.88	64.64	0.97 (0.84, 1.15)
Female	<£18,000	Mixed	<55	High	271	27.42	28.17	27.85	-1.13 (-3.07, 0.91)	35.53	32.18	32.29	64.47	0.80 (0.62, 1.04)
Female	<£18,000	Asian	<55	Moderate-High	190	27.37	26.88	27.55	2.33 (-0.04, 4.76)	35.58	37.14	27.28	64.42	1.39 (1.02, 1.93)
Female	£18,000-£31000	Mixed	<55	Moderate-High	124	26.93	27.28	27.27	-0.05 (-2.65, 2.44)	35.73	37.56	26.71	64.27	1.11 (0.76, 1.60)
Female	£18,000-£31000	Mixed	55 or above	Moderate-High	83	26.77	27.66	27.32	-1.11 (-3.94, 1.72)	36.02	40.14	23.84	63.98	0.80 (0.55, 1.18)
Female	£31,000-£52000	Asian	55 or above	Moderate-High	72	26.73	26.81	26.96	0.52 (-2.63, 3.40)	36.32	41.24	22.44	63.68	1.23 (0.81, 1.83)
Female	£18,000-£31000	Asian	55 or above	Moderate-High	108	27.06	26.86	27.21	1.35 (-1.40, 4.14)	36.39	40.25	23.36	63.61	1.24 (0.84, 1.83)
Female	£18,000-£31000	White	55 or above	Moderate-Low	11126	26.77	27.33	27.13	-0.75 (-1.75, 0.37)	36.4	40.97	22.63	63.6	0.92 (0.80, 1.06)
Female	PNTS	White	55 or above	Moderate-Low	9010	26.78	27.51	27.14	-1.39 (-2.35, -0.42)	36.48	39.6	23.92	63.52	0.84 (0.72, 0.97)
Female	PNTS	Mixed	55 or above	Moderate-Low	88	26.3	27.5	26.98	-2.04 (-4.82, 0.98)	36.5	40.29	23.21	63.5	0.79 (0.53, 1.20)
Female	£31,000-£52000	Mixed	<55	High	115	27.25	27.7	27.64	-0.36 (-2.68, 2.25)	36.66	34.74	28.59	63.34	0.90 (0.64, 1.23)
Female	£31,000-£52000	White	55 or above	Moderate-High	4342	26.94	27.63	27.31	-1.21 (-2.23, -0.19)	36.68	37.89	25.43	63.32	0.83 (0.71, 0.97)
Female	<£18,000	White	55 or above	Low	8877	26.71	27.31	27.08	-0.84 (-1.95, 0.19)	36.81	40.05	23.14	63.19	0.91 (0.79, 1.05)
Female	PNTS	Asian	55 or above	Moderate-Low	190	26.57	26.7	26.88	0.67 (-1.62, 2.94)	36.97	42.79	20.24	63.03	1.14 (0.83, 1.59)
Female	£31,000-£52000	Mixed	55 or above	Low	65	27.14	26.84	27.2	1.27 (-1.96, 4.32)	37	41.56	21.44	63	1.08 (0.69, 1.66)
Female	<£18,000	White	<55	Moderate-High	2682	27.24	27.7	27.61	-0.36 (-1.50, 0.77)	37.46	33.18	29.37	62.54	0.89 (0.76, 1.04)
Female	£18,000-£31000	Mixed	55 or above	Moderate-Low	98	26.88	27.31	27.25	-0.31 (-3.24, 2.57)	37.53	38.4	24.07	62.47	0.94 (0.68, 1.36)
Female	PNTS	Mixed	55 or above	Low	91	26.69	27.06	27.03	-0.06 (-2.77, 2.38)	37.72	39.55	22.73	62.28	0.97 (0.65, 1.42)
Female	£31,000-£52000	Mixed	55 or above	Moderate-Low	69	26.13	27.27	26.84	-1.60 (-4.48, 1.28)	37.88	42.55	19.56	62.12	0.78 (0.49, 1.24)
Female	>£52,000	Asian	55 or above	High	23	26.6	26.88	26.88	0.10 (-3.25, 3.54)	38.16	41.04	20.81	61.84	1.03 (0.65, 1.60)
Female	>£52,000	Mixed	55 or above	Moderate-High	42	26.24	27.23	26.93	-0.94 (-4.05, 2.30)	38.22	38.21	23.57	61.78	0.90 (0.58, 1.37)
Female	<£18,000	Mixed	55 or above	Low	61	26.19	27.29	26.9	-1.54 (-4.50, 1.52)	38.27	38.33	23.41	61.73	0.90 (0.60, 1.34)
Female	<£18,000	Mixed	<55	Moderate-Low	92	27.29	27.35	27.54	0.68 (-1.95, 3.26)	38.44	31.62	29.94	61.56	1.07 (0.73, 1.54)
Female	>£52,000	Mixed	55 or above	Moderate-Low	55	26.26	26.88	26.75	-0.31 (-3.34, 2.66)	39.49	40.42	20.09	60.51	0.93 (0.58, 1.44)
Female	£31,000-£52000	White	55 or above	Moderate-Low	7697	26.52	27.28	26.88	-1.48 (-2.56, -0.39)	39.65	38.89	21.47	60.35	0.80 (0.69, 0.93)
Female	>£52,000	Mixed	<55	High	55	26.16	27.31	26.9	-1.47 (-4.86, 1.98)	39.8	35.52	24.67	60.2	0.89 (0.60, 1.38)
Female	<£18,000	Asian	55 or above	Moderate-Low	119	26.05	26.91	26.56	-1.42 (-3.89, 0.90)	40.31	42.2	17.49	59.69	0.81 (0.55, 1.17)
Female	£31,000-£52000	Asian	<55	High	83	26.25	26.89	26.73	-0.83 (-3.70, 1.87)	40.52	32.77	26.71	59.48	1.25 (0.86, 1.81)
Female	£18,000-£31000	White	55 or above	Low	13473	26.28	26.91	26.63	-0.98 (-2.13, 0.12)	40.61	40.2	19.19	59.39	0.88 (0.77, 1.03)
Female	£31,000-£52000	Asian	55 or above	Moderate-Low	77	26.14	26.47	26.5	0.03 (-2.74, 2.68)	41.04	41.32	17.64	58.96	1.05 (0.66, 1.61)
Female	PNTS	White	55 or above	Low	10908	26.22	27.08	26.59	-1.93 (-2.99, -0.92)	41.18	38.85	19.98	58.82	0.78 (0.67, 0.90)
Female	£31,000-£52000	Mixed	<55	Moderate-High	138	26.21	27.23	26.73	-1.79 (-4.13, 0.65)	41.22	37.21	21.57	58.78	0.77 (0.55, 1.11)
Female	£18,000-£31000	White	<55	Moderate-High	3926	26.71	27.29	27.06	-0.84 (-1.95, 0.27)	41.23	33.05	25.72	58.77	0.92 (0.79, 1.05)
Female	£31,000-£52000	Asian	<55	Moderate-Low	128	26.53	26.11	26.64	1.85 (-0.40, 4.23)	41.33	38.45	20.22	58.67	1.43 (0.99, 2.04)
Female	£31,000-£52000	White	<55	Moderate-High	5520	26.58	27.25	26.94	-1.19 (-2.23, -0.17)	41.39	35.48	23.13	58.61	0.82 (0.69, 0.95)
Female	>£52,000	Mixed	55 or above	Low	67	26.85	26.46	26.87	1.49 (-1.40, 4.50)	41.71	37.1	21.19	58.29	1.17 (0.75, 1.86)
Female	>£52,000	White	55 or above	High	962	26.19	27.7	26.6	-4.12 (-5.50, -2.89)	41.73	36.64	21.63	58.27	0.60 (0.49, 0.75)
Female	PNTS	White	<55	Moderate-High	1845	26.55	27.48	26.93	-2.11 (-3.20, -0.98)	41.76	33.48	24.76	58.24	0.74 (0.63, 0.88)
Female	£18,000-£31000	Mixed	55 or above	Low	65	26.38	26.89	26.82	-0.40 (-3.35, 2.55)	41.76	37.27	20.97	58.24	0.96 (0.65, 1.47)
Female	<£18,000	White	<55	Moderate-Low	2108	26.67	27.36	27.03	-1.16 (-2.25, -0.04)	41.89	31.8	26.3	58.11	0.89 (0.74, 1.06)
Female	<£18,000	Asian	55 or above	Low	84	25.97	26.5	26.39	-0.42 (-3.16, 2.26)	41.93	36.63	21.44	58.07	1.19 (0.78, 1.81)
Female	<£18,000	Mixed	<55	Low	43	25.59	26.91	26.49	-1.48 (-4.56, 1.54)	42.08	38.41	19.5	57.92	0.85 (0.52, 1.37)
Female	PNTS	Asian	55 or above	Low	165	26.23	26.27	26.5	0.70 (-1.64, 3.19)	42.2	39.26	18.54	57.8	1.14 (0.81, 1.63)
Female	PNTS	Asian	<55	Moderate-High	249	26.56	26.66	26.86	0.66 (-1.38, 2.67)	42.3	34.17	23.53	57.7	1.12 (0.85, 1.49)
Female	PNTS	Mixed	<55	Moderate-Low	90	25.79	27.11	26.49	-2.40 (-5.00, 0.23)	42.4	35.53	22.07	57.6	0.81 (0.55, 1.19)
Female	£31,000-£52000	Mixed	<55	Moderate-Low	121	26.21	26.89	26.66	-0.82 (-3.31, 1.65)	42.48	35.97	21.55	57.52	0.94 (0.64, 1.38)
Female	£18,000-£31000	Asian	55 or above	Moderate-Low	106	25.75	26.51	26.24	-1.07 (-3.91, 1.82)	42.65	41.38	15.96	57.35	0.88 (0.60, 1.34)
Female	£18,000-£31000	Asian	<55	High	127	26.25	26.94	26.71	-0.99 (-3.35, 1.16)	43.1	34.34	22.56	56.9	1.00 (0.69, 1.45)
Female	>£52,000	Asian	55 or above	Moderate-Low	65	26.41	26.1	26.47	1.30 (-1.46, 4.09)	43.54	39.36	17.1	56.46	1.17 (0.78, 1.76)
Female	>£52,000	Asian	55 or above	Moderate-High	50	25.26	26.43	26.03	-1.39 (-4.38, 1.59)	43.68	40.5	15.82	56.32	0.88 (0.54, 1.43)
Female	£18,000-£31000	White	<55	Moderate-Low	4215	26.33	26.96	26.68	-1.00 (-2.18, 0.16)	43.69	33.34	22.98	56.31	0.96 (0.82, 1.12)
Female	£31,000-£52000	White	55 or above	Low	11183	26	26.85	26.35	-1.93 (-3.05, -0.85)	43.72	38.66	17.62	56.28	0.75 (0.65, 0.87)
Female	>£52,000	White	55 or above	Moderate-High	2585	26.05	27.24	26.42	-3.11 (-4.21, -1.98)	43.91	36.92	19.17	56.09	0.65 (0.55, 0.78)
Female	£18,000-£31000	Mixed	<55	Moderate-Low	83	25.92	26.94	26.53	-1.43 (-4.10, 1.32)	44.11	32.56	23.34	55.89	0.95 (0.63, 1.48)
Female	£18,000-£31000	Asian	55 or above	Low	92	25.93	26.1	26.2	0.44 (-2.20, 3.26)	44.14	41.45	14.42	55.86	1.00 (0.66, 1.50)
Female	>£52,000	Mixed	<55	Moderate-High	120	26.13	26.85	26.58	-0.83 (-3.29, 1.65)	44.24	33.55	22.21	55.76	0.91 (0.64, 1.32)
Female	>£52,000	White	<55	High	1960	26.15	27.33	26.51	-2.95 (-4.08, -1.86)	44.42	34.17	21.42	55.58	0.69 (0.58, 0.83)
Female	£18,000-£31000	Asian	<55	Moderate-High	176	26.3	26.48	26.61	0.49 (-1.59, 2.65)	44.48	36.22	19.3	55.52	1.03 (0.72, 1.45)
Female	<£18,000	White	<55	Low	1654	26.03	26.93	26.4	-1.98 (-3.27, -0.72)	44.66	33.09	22.25	55.34	0.88 (0.74, 1.07)
Female	£31,000-£52000	White	<55	Moderate-Low	7500	26.12	26.91	26.46	-1.65 (-2.69, -0.54)	44.97	34.79	20.24	55.03	0.81 (0.69, 0.94)
Female	£31,000-£52000	Asian	<55	Moderate-High	183	25.82	26.44	26.22	-0.90 (-3.11, 1.31)	45.07	35.07	19.87	54.93	1.06 (0.75, 1.50)
Female	<£18,000	Asian	<55	Moderate-Low	91	25.57	26.55	26.14	-1.42 (-4.21, 1.49)	45.09	37.66	17.25	54.91	0.87 (0.56, 1.28)
Female	PNTS	Mixed	<55	Low	63	25.14	26.69	26.01	-2.67 (-5.39, -0.03)	45.72	36.85	17.43	54.28	0.77 (0.48, 1.20)
Female	>£52,000	White	55 or above	Moderate-Low	5011	25.85	26.9	26.21	-2.59 (-3.60, -1.48)	46.09	36.62	17.28	53.91	0.69 (0.59, 0.81)
Female	£18,000-£31000	Asian	<55	Moderate-Low	111	25.59	26.16	25.99	-0.68 (-3.10, 1.71)	46.55	37.01	16.44	53.45	1.04 (0.71, 1.53)
Female	>£52,000	Mixed	<55	Moderate-Low	142	25.66	26.52	26.14	-1.38 (-3.46, 1.00)	46.64	34.65	18.71	53.36	0.91 (0.62, 1.30)
Female	PNTS	White	<55	Moderate-Low	2484	26.01	27.14	26.38	-2.86 (-4.05, -1.79)	46.8	33.26	19.94	53.2	0.66 (0.56, 0.79)
Female	£31,000-£52000	Mixed	<55	Low	105	25.35	26.47	25.92	-1.88 (-4.80, 0.85)	47.04	37.29	15.67	52.96	0.76 (0.50, 1.13)
Female	PNTS	Asian	<55	Moderate-Low	142	25.81	26.34	26.19	-0.54 (-2.82, 1.75)	47.24	34.64	18.12	52.76	0.97 (0.68, 1.39)
Female	£31,000-£52000	Asian	55 or above	Low	80	25.03	26.06	25.69	-1.54 (-4.54, 1.53)	48.17	38.13	13.71	51.83	0.85 (0.54, 1.36)
Female	>£52,000	White	<55	Moderate-High	4639	25.73	26.86	26.08	-2.96 (-4.07, -1.91)	48.55	33.01	18.43	51.45	0.69 (0.58, 0.80)
Female	>£52,000	Asian	<55	High	38	24.53	26.51	25.8	-2.64 (-5.99, 0.83)	48.56	36.04	15.4	51.44	0.72 (0.44, 1.16)
Female	>£52,000	White	55 or above	Low	8413	25.63	26.48	25.98	-1.85 (-2.99, -0.78)	48.57	35.33	16.09	51.43	0.77 (0.66, 0.90)
Female	PNTS	White	<55	Low	2964	25.61	26.71	25.97	-2.86 (-4.12, -1.65)	48.59	34.24	17.17	51.41	0.69 (0.59, 0.82)
Female	£18,000-£31000	White	<55	Low	3722	25.81	26.54	26.16	-1.42 (-2.67, -0.14)	48.75	31.36	19.89	51.25	0.93 (0.79, 1.10)
Female	<£18,000	Asian	<55	Low	51	24.94	26.12	25.71	-1.75 (-4.73, 1.33)	49.3	32.35	18.35	50.7	1.03 (0.70, 1.49)
Female	>£52,000	Asian	55 or above	Low	110	25.38	25.68	25.73	0.11 (-2.44, 2.75)	49.39	36.93	13.68	50.61	1.02 (0.69, 1.49)
Female	£18,000-£31000	Mixed	<55	Low	51	24.58	26.52	25.68	-3.08 (-6.09, 0.02)	49.72	33.67	16.61	50.28	0.76 (0.46, 1.17)
Female	£31,000-£52000	White	<55	Low	8009	25.6	26.49	25.95	-2.06 (-3.31, -0.98)	49.93	32.55	17.52	50.07	0.80 (0.68, 0.94)
Female	>£52,000	White	<55	Moderate-Low	8719	25.49	26.54	25.83	-2.64 (-3.68, -1.59)	50.7	32.93	16.38	49.3	0.73 (0.63, 0.85)
Female	PNTS	Asian	<55	Low	123	24.83	25.91	25.39	-2.10 (-4.66, 0.48)	50.87	33.71	15.42	49.13	0.95 (0.65, 1.43)
Female	>£52,000	Mixed	<55	Low	169	25.06	26.1	25.56	-2.13 (-4.71, 0.35)	51.74	32.8	15.46	48.26	0.86 (0.60, 1.27)
Female	£31,000-£52000	Asian	<55	Low	130	24.69	25.69	25.2	-1.96 (-4.44, 0.65)	52.11	36.14	11.75	47.89	0.83 (0.57, 1.26)
Female	>£52,000	Asian	<55	Moderate-High	140	24.96	26.06	25.52	-2.17 (-4.49, -0.04)	52.26	33.15	14.6	47.74	0.84 (0.57, 1.18)
Female	£18,000-£31000	Asian	<55	Low	72	25.15	25.75	25.6	-0.43 (-3.01, 2.47)	53.51	32.16	14.33	46.49	1.00 (0.61, 1.64)
Female	>£52,000	Asian	<55	Moderate-Low	163	24.53	25.74	25.06	-2.74 (-4.80, -0.69)	54.32	35.12	10.56	45.68	0.71 (0.48, 1.07)
Female	>£52,000	White	<55	Low	14018	25.06	26.12	25.41	-2.75 (-3.84, -1.66)	54.94	31.77	13.29	45.06	0.69 (0.59, 0.80)
Female	>£52,000	Asian	<55	Low	208	24.21	25.33	24.71	-2.46 (-4.74, -0.32)	60.68	28.35	10.97	39.32	0.84 (0.59, 1.18)
Table S13: Female table for predicted BMI and obesity classifications. The predicted outcome with and without random effects are listed with the random effect. The probability of obesity is conditional on the probability of overweight and normal weight. This is calculated using a softmax function. The random effect (obesity) is the random effect for the obesity v normal weight model, detailing th…
