# Supplementary material for: Intersectional inequality in general and central obesity: cross-sectional UK Biobank study
Source: Int J Obes (Lond). 2026 Jan 5;50(4):731–40. doi: 10.1038/s41366-025-01984-2 (PMC13056582; doi:10.1038/s41366-025-01984-2)
Supplement: Supplementary file 4 — Full female FMI table (supplementary) [file 41366_2025_1984_MOESM4_ESM.xlsx]

## Sheet: Sheet1
Sex	Income	Ethnicity	Age	Neighbourhood Deprivation	Strata N	Observed FMI	Predicted FMI (no RE)	Predicted FMI (with RE)	Random Effect (FMI)	Probabiltiy of Normal Weight	Probability of Overweight	Probability of Obesity	Probability of Overweight OR Obesity	Random Effect (Obesity)
Female	>£52,000	White	<55	Low	14018	8.29	9.17	8.86	-3.34 (-5.47, -1.24)	59.92	29.67	10.41	40.08	0.82 (0.72, 0.93)
Female	>£52,000	White	<55	Moderate-Low	8719	8.56	9.49	9.16	-3.44 (-5.57, -1.44)	56.09	31.28	12.63	43.91	0.83 (0.72, 0.94)
Female	>£52,000	White	<55	Moderate-High	4639	8.71	9.74	9.32	-4.23 (-6.34, -2.20)	53.85	31.91	14.24	46.15	0.79 (0.69, 0.92)
Female	>£52,000	White	<55	High	1960	9	10.08	9.63	-4.45 (-6.93, -1.94)	50.34	32.02	17.64	49.66	0.82 (0.69, 0.97)
Female	>£52,000	White	55 or above	Low	8413	8.96	9.94	9.58	-3.56 (-5.81, -1.36)	50.89	35.69	13.42	49.11	0.77 (0.67, 0.88)
Female	>£52,000	White	55 or above	Moderate-Low	5011	9.09	10.28	9.72	-5.53 (-7.81, -3.47)	48.39	37.34	14.27	51.61	0.66 (0.57, 0.76)
Female	>£52,000	White	55 or above	Moderate-High	2585	9.21	10.56	9.87	-6.67 (-9.00, -4.33)	46.7	36.82	16.48	53.3	0.65 (0.56, 0.75)
Female	>£52,000	White	55 or above	High	962	9.27	10.92	9.99	-8.84 (-11.58, -5.85)	45.07	36.26	18.67	54.93	0.59 (0.49, 0.72)
Female	>£52,000	Mixed	<55	Low	169	8.36	9.13	9.01	-1.70 (-6.48, 2.83)	56.73	30.85	12.42	43.27	1.05 (0.74, 1.49)
Female	>£52,000	Mixed	<55	Moderate-Low	142	8.75	9.45	9.4	-0.94 (-5.56, 3.74)	52.64	32.17	15.19	47.36	1.07 (0.74, 1.55)
Female	>£52,000	Mixed	<55	Moderate-High	120	9.08	9.71	9.69	-0.09 (-5.36, 5.11)	49.21	34.33	16.46	50.79	0.99 (0.68, 1.42)
Female	>£52,000	Mixed	<55	High	55	9.13	10.04	9.95	-0.63 (-6.72, 5.45)	48.16	33.02	18.82	51.84	0.92 (0.62, 1.38)
Female	>£52,000	Mixed	55 or above	Low	67	9.5	9.9	10.03	1.46 (-4.87, 7.32)	45.33	38.68	15.99	54.67	1.05 (0.71, 1.57)
Female	>£52,000	Mixed	55 or above	Moderate-Low	55	9.68	10.24	10.3	0.38 (-6.10, 6.63)	41.12	40.61	18.27	58.88	1.01 (0.65, 1.57)
Female	>£52,000	Mixed	55 or above	Moderate-High	42	9.56	10.52	10.41	-1.39 (-8.55, 5.67)	40.76	39.82	19.42	59.24	0.86 (0.57, 1.33)
Female	>£52,000	Mixed	55 or above	High	26	9.91	10.89	10.83	-0.18 (-6.47, 6.72)	36.57	39.33	24.1	63.43	0.99 (0.66, 1.50)
Female	>£52,000	Asian	<55	Low	208	7.87	9.03	8.59	-5.02 (-9.67, -0.70)	59.35	30.93	9.72	40.65	0.94 (0.69, 1.26)
Female	>£52,000	Asian	<55	Moderate-Low	163	8.23	9.34	8.99	-3.99 (-9.26, 1.27)	55.09	35.85	9.06	44.91	0.74 (0.51, 1.05)
Female	>£52,000	Asian	<55	Moderate-High	140	8.46	9.6	9.25	-3.64 (-8.97, 1.42)	52.81	34.3	12.9	47.19	0.91 (0.60, 1.33)
Female	>£52,000	Asian	<55	High	38	8.24	9.93	9.57	-3.61 (-9.92, 2.87)	49.02	37.19	13.8	50.98	0.79 (0.52, 1.20)
Female	>£52,000	Asian	55 or above	Low	110	8.98	9.8	9.7	-1.19 (-6.12, 3.86)	46	40.65	13.36	54	1.05 (0.72, 1.52)
Female	>£52,000	Asian	55 or above	Moderate-Low	65	9.92	10.13	10.31	1.69 (-4.07, 7.77)	41.46	42.82	15.71	58.54	1.03 (0.72, 1.52)
Female	>£52,000	Asian	55 or above	Moderate-High	50	8.92	10.41	10.07	-3.16 (-9.21, 3.79)	41.05	42.97	15.98	58.95	0.88 (0.58, 1.32)
Female	>£52,000	Asian	55 or above	High	23	9.48	10.77	10.62	-1.21 (-8.48, 5.65)	36.27	44.07	19.66	63.73	0.95 (0.61, 1.54)
Female	>£52,000	Black	<55	Low	60	9.84	10.16	10.29	1.12 (-5.20, 7.26)	44.36	36.28	19.36	55.64	1.07 (0.71, 1.61)
Female	>£52,000	Black	<55	Moderate-Low	73	10.03	10.5	10.6	1.00 (-4.74, 6.62)	39.1	38.46	22.44	60.9	1.06 (0.72, 1.53)
Female	>£52,000	Black	<55	Moderate-High	98	10.72	10.79	11.14	3.17 (-2.42, 8.30)	34.87	37.19	27.94	65.13	1.21 (0.84, 1.73)
Female	>£52,000	Black	<55	High	86	11.1	11.16	11.51	3.13 (-2.59, 8.64)	31.3	35.55	33.15	68.7	1.26 (0.88, 1.80)
Female	>£52,000	Black	55 or above	Low	15	9.43	11.01	10.87	-1.50 (-8.31, 5.70)	34.67	44.11	21.22	65.33	0.89 (0.57, 1.39)
Female	>£52,000	Black	55 or above	Moderate-Low	18	10.87	11.39	11.44	0.13 (-7.41, 7.73)	29.46	42.71	27.83	70.54	1.07 (0.66, 1.76)
Female	>£52,000	Black	55 or above	Moderate-High	20	12.06	11.7	11.89	1.78 (-4.86, 8.67)	25.77	41.79	32.44	74.23	1.18 (0.75, 1.86)
Female	>£52,000	Black	55 or above	High	15	12.39	12.1	12.27	1.27 (-6.17, 8.36)	23.86	39.98	36.16	76.14	1.10 (0.71, 1.70)
Female	£31,000-£52000	White	<55	Low	8009	8.68	9.42	9.28	-1.36 (-3.40, 0.68)	55.36	30.39	14.25	44.64	0.99 (0.86, 1.14)
Female	£31,000-£52000	White	<55	Moderate-Low	7500	9.04	9.75	9.66	-0.76 (-3.02, 1.46)	49.82	33.62	16.56	50.18	0.99 (0.86, 1.14)
Female	£31,000-£52000	White	<55	Moderate-High	5520	9.35	10.01	9.99	-0.02 (-2.21, 2.13)	46.53	34.51	18.96	53.47	0.99 (0.86, 1.15)
Female	£31,000-£52000	White	<55	High	3497	9.91	10.36	10.59	2.24 (-0.15, 4.38)	40.48	34.59	24.94	59.52	1.17 (1.00, 1.35)
Female	£31,000-£52000	White	55 or above	Low	11183	9.26	10.22	9.9	-2.90 (-5.04, -0.84)	45.38	39.76	14.86	54.62	0.77 (0.68, 0.88)
Female	£31,000-£52000	White	55 or above	Moderate-Low	7697	9.62	10.57	10.29	-2.65 (-4.89, -0.43)	41.74	40.16	18.1	58.26	0.79 (0.68, 0.90)
Female	£31,000-£52000	White	55 or above	Moderate-High	4342	9.89	10.85	10.57	-2.48 (-4.66, -0.28)	38.91	39.72	21.37	61.09	0.81 (0.70, 0.95)
Female	£31,000-£52000	White	55 or above	High	2022	10.25	11.23	10.97	-2.18 (-4.64, 0.17)	33.94	40.47	25.6	66.06	0.87 (0.73, 1.03)
Female	£31,000-£52000	Mixed	<55	Low	105	8.44	9.39	9.19	-2.37 (-7.32, 2.57)	54.48	33.55	11.97	45.52	0.86 (0.58, 1.28)
Female	£31,000-£52000	Mixed	<55	Moderate-Low	121	9.08	9.72	9.69	-0.20 (-5.39, 4.92)	49.24	34.69	16.06	50.76	0.97 (0.67, 1.40)
Female	£31,000-£52000	Mixed	<55	Moderate-High	138	8.94	9.97	9.72	-2.37 (-7.45, 2.77)	47.47	33.72	18.81	52.53	0.97 (0.69, 1.35)
Female	£31,000-£52000	Mixed	<55	High	115	9.66	10.32	10.32	0.13 (-5.29, 5.43)	43.02	33.26	23.73	56.98	1.05 (0.73, 1.48)
Female	£31,000-£52000	Mixed	55 or above	Low	65	9.77	10.18	10.29	1.09 (-4.70, 6.77)	40.77	40.8	18.44	59.23	1.06 (0.70, 1.55)
Female	£31,000-£52000	Mixed	55 or above	Moderate-Low	69	9.24	10.52	10.23	-2.52 (-8.26, 3.20)	41.01	42.33	16.66	58.99	0.74 (0.49, 1.12)
Female	£31,000-£52000	Mixed	55 or above	Moderate-High	63	10.47	10.81	10.97	1.36 (-4.17, 7.12)	34.14	39.79	26.07	65.86	1.15 (0.79, 1.66)
Female	£31,000-£52000	Mixed	55 or above	High	22	11.12	11.18	11.34	1.45 (-5.00, 8.60)	31.49	39.35	29.17	68.51	1.06 (0.66, 1.64)
Female	£31,000-£52000	Asian	<55	Low	130	8	9.28	8.82	-4.80 (-9.74, 0.29)	56.16	34.82	9.03	43.84	0.76 (0.52, 1.11)
Female	£31,000-£52000	Asian	<55	Moderate-Low	128	9.5	9.6	9.93	3.52 (-1.62, 8.89)	45.38	38.17	16.45	54.62	1.32 (0.93, 1.92)
Female	£31,000-£52000	Asian	<55	Moderate-High	183	9.04	9.86	9.73	-1.16 (-5.74, 3.59)	46.25	38.32	15.43	53.75	0.97 (0.68, 1.38)
Female	£31,000-£52000	Asian	<55	High	83	9.26	10.2	10.06	-1.12 (-6.74, 4.89)	42.64	38	19.36	57.36	1.05 (0.69, 1.55)
Female	£31,000-£52000	Asian	55 or above	Low	80	8.86	10.06	9.76	-2.76 (-8.76, 3.13)	43.88	42.99	13.13	56.12	0.86 (0.57, 1.25)
Female	£31,000-£52000	Asian	55 or above	Moderate-Low	77	9.44	10.41	10.26	-1.69 (-7.54, 4.27)	38.26	45.13	16.61	61.74	0.98 (0.66, 1.46)
Female	£31,000-£52000	Asian	55 or above	Moderate-High	72	9.93	10.69	10.63	-0.20 (-5.42, 5.40)	34.97	44.06	20.97	65.03	1.07 (0.73, 1.56)
Female	£31,000-£52000	Asian	55 or above	High	27	9.7	11.06	10.9	-2.20 (-8.57, 3.97)	33.15	43.87	22.98	66.85	0.99 (0.64, 1.46)
Female	£31,000-£52000	Black	<55	Low	49	10.21	10.43	10.6	1.72 (-4.91, 8.72)	40.58	39.04	20.38	59.42	0.98 (0.64, 1.46)
Female	£31,000-£52000	Black	<55	Moderate-Low	88	11.18	10.79	11.35	5.03 (-0.61, 10.65)	34.05	38.34	27.61	65.95	1.23 (0.86, 1.82)
Female	£31,000-£52000	Black	<55	Moderate-High	196	11.48	11.09	11.9	7.16 (2.28, 11.90)	28.13	37.88	33.99	71.87	1.50 (1.12, 2.05)
Female	£31,000-£52000	Black	<55	High	208	11.53	11.47	12.07	5.04 (0.72, 9.72)	27.76	35.87	36.37	72.24	1.25 (0.93, 1.69)
Female	£31,000-£52000	Black	55 or above	Low	17	11.55	11.32	11.48	1.47 (-5.82, 8.28)	29	43.25	27.75	71	1.15 (0.73, 1.80)
Female	£31,000-£52000	Black	55 or above	Moderate-Low	39	10.18	11.71	11.45	-2.61 (-9.44, 3.80)	28.62	44.74	26.64	71.38	0.85 (0.58, 1.28)
Female	£31,000-£52000	Black	55 or above	Moderate-High	70	11.87	12.02	12.31	2.65 (-2.89, 8.61)	23.52	40.55	35.94	76.48	1.17 (0.81, 1.69)
Female	£31,000-£52000	Black	55 or above	High	48	11.87	12.44	12.54	0.85 (-5.98, 7.44)	20.77	39.93	39.3	79.23	1.10 (0.75, 1.61)
Female	£18,000-£31000	White	<55	Low	3722	8.77	9.45	9.37	-0.90 (-2.98, 1.15)	53.27	30.97	15.76	46.73	1.05 (0.89, 1.24)
Female	£18,000-£31000	White	<55	Moderate-Low	4215	9.18	9.78	9.82	0.26 (-2.05, 2.41)	48.52	32.6	18.88	51.48	1.08 (0.94, 1.25)
Female	£18,000-£31000	White	<55	Moderate-High	3926	9.44	10.05	10.1	0.47 (-1.65, 2.55)	45.45	33.43	21.13	54.55	1.05 (0.90, 1.23)
Female	£18,000-£31000	White	<55	High	3673	10.12	10.39	10.82	3.83 (1.58, 5.85)	38.48	34.52	27	61.52	1.23 (1.06, 1.44)
Female	£18,000-£31000	White	55 or above	Low	13473	9.5	10.25	10.16	-0.93 (-3.09, 1.17)	42.56	41.46	15.98	57.44	0.82 (0.72, 0.94)
Female	£18,000-£31000	White	55 or above	Moderate-Low	11126	9.83	10.6	10.51	-0.90 (-3.16, 1.18)	38.25	42.23	19.52	61.75	0.87 (0.77, 0.98)
Female	£18,000-£31000	White	55 or above	Moderate-High	6963	10.14	10.89	10.84	-0.51 (-2.43, 1.54)	35.37	41.12	23.51	64.63	0.92 (0.81, 1.04)
Female	£18,000-£31000	White	55 or above	High	4160	10.66	11.27	11.4	0.98 (-1.27, 3.22)	30.21	41.04	28.76	69.79	1.03 (0.89, 1.18)
Female	£18,000-£31000	Mixed	<55	Low	51	7.94	9.42	9.07	-3.98 (-9.70, 1.96)	54.83	32.77	12.4	45.17	0.81 (0.55, 1.21)
Female	£18,000-£31000	Mixed	<55	Moderate-Low	83	8.76	9.75	9.56	-2.36 (-8.42, 3.21)	48.1	33.3	18.61	51.9	1.09 (0.77, 1.56)
Female	£18,000-£31000	Mixed	<55	Moderate-High	124	9.6	10.01	10.15	1.58 (-3.52, 6.65)	43.01	36.69	20.3	56.99	1.07 (0.78, 1.53)
Female	£18,000-£31000	Mixed	<55	High	157	9.77	10.36	10.42	0.41 (-4.52, 5.42)	41.2	34.56	24.25	58.8	1.05 (0.76, 1.48)
Female	£18,000-£31000	Mixed	55 or above	Low	65	9.6	10.22	10.23	0.40 (-4.88, 5.97)	41.22	39.48	19.3	58.78	1.05 (0.71, 1.57)
Female	£18,000-£31000	Mixed	55 or above	Moderate-Low	98	9.74	10.57	10.5	-0.91 (-6.04, 4.82)	36.52	41.58	21.9	63.48	1.02 (0.71, 1.48)
Female	£18,000-£31000	Mixed	55 or above	Moderate-High	83	9.5	10.85	10.51	-3.12 (-8.38, 2.61)	36.98	41.82	21.2	63.02	0.81 (0.56, 1.17)
Female	£18,000-£31000	Mixed	55 or above	High	69	11.12	11.23	11.54	2.57 (-3.07, 8.09)	31.02	40.77	28.2	68.98	0.98 (0.66, 1.46)
Female	£18,000-£31000	Asian	<55	Low	72	8.43	9.32	9.17	-1.21 (-6.79, 4.82)	53	35.55	11.45	47	0.95 (0.62, 1.42)
Female	£18,000-£31000	Asian	<55	Moderate-Low	111	8.85	9.64	9.54	-1.03 (-6.07, 3.86)	48.58	38.65	12.76	51.42	0.88 (0.61, 1.32)
Female	£18,000-£31000	Asian	<55	Moderate-High	176	9.43	9.9	10.02	1.26 (-3.06, 5.58)	43.98	40.24	15.78	56.02	0.98 (0.68, 1.34)
Female	£18,000-£31000	Asian	<55	High	127	9.37	10.24	10.13	-1.28 (-5.99, 3.65)	42.17	39.33	18.5	57.83	0.96 (0.68, 1.34)
Female	£18,000-£31000	Asian	55 or above	Low	92	9.42	10.1	10.08	0.01 (-5.24, 5.19)	40.92	46.08	13	59.08	0.84 (0.55, 1.28)
Female	£18,000-£31000	Asian	55 or above	Moderate-Low	106	9.39	10.45	10.23	-2.47 (-7.71, 2.73)	38.71	46.3	14.99	61.29	0.80 (0.55, 1.19)
Female	£18,000-£31000	Asian	55 or above	Moderate-High	108	10.15	10.73	10.79	0.46 (-5.15, 5.61)	33.88	44.04	22.08	66.12	1.11 (0.80, 1.54)
Female	£18,000-£31000	Asian	55 or above	High	60	10.03	11.1	10.94	-1.31 (-7.34, 5.14)	32.04	45.62	22.34	67.96	0.93 (0.64, 1.37)
Female	£18,000-£31000	Black	<55	Low	27	10.58	10.48	10.66	1.79 (-5.36, 9.09)	39.02	36.8	24.18	60.98	1.10 (0.72, 1.66)
Female	£18,000-£31000	Black	<55	Moderate-Low	59	11.55	10.84	11.45	5.30 (-0.97, 11.85)	32.6	36.64	30.76	67.4	1.32 (0.89, 2.00)
Female	£18,000-£31000	Black	<55	Moderate-High	187	10.93	11.13	11.52	3.31 (-1.08, 7.53)	30.88	37.03	32.09	69.12	1.22 (0.88, 1.64)
Female	£18,000-£31000	Black	<55	High	402	11.54	11.52	12.2	5.56 (1.76, 8.98)	25.47	35.94	38.59	74.53	1.35 (1.04, 1.76)
Female	£18,000-£31000	Black	55 or above	Low	16	11.76	11.36	11.52	1.51 (-5.64, 9.04)	29.39	43.1	27.52	70.61	1.02 (0.67, 1.61)
Female	£18,000-£31000	Black	55 or above	Moderate-Low	36	11.33	11.75	11.86	0.62 (-5.92, 7.35)	25.66	42.79	31.55	74.34	1.05 (0.69, 1.58)
Female	£18,000-£31000	Black	55 or above	Moderate-High	100	11.81	12.07	12.37	2.18 (-3.46, 7.52)	21.37	40.26	38.37	78.63	1.27 (0.89, 1.83)
Female	£18,000-£31000	Black	55 or above	High	136	12.18	12.48	12.82	2.63 (-2.43, 7.52)	19.57	38.77	41.66	80.43	1.17 (0.82, 1.62)
Female	<£18,000	White	<55	Low	1654	8.84	9.72	9.46	-2.50 (-5.15, 0.02)	49.86	33.29	16.85	50.14	0.94 (0.78, 1.13)
Female	<£18,000	White	<55	Moderate-Low	2108	9.3	10.05	9.94	-1.11 (-3.43, 1.39)	46.57	32.23	21.19	53.43	0.97 (0.83, 1.14)
Female	<£18,000	White	<55	Moderate-High	2682	9.75	10.32	10.43	1.13 (-1.10, 3.21)	41.8	34.4	23.8	58.2	0.99 (0.86, 1.16)
Female	<£18,000	White	<55	High	4091	10.22	10.69	10.92	2.11 (-0.07, 4.39)	37.39	33.73	28.88	62.61	1.05 (0.91, 1.22)
Female	<£18,000	White	55 or above	Low	8877	9.79	10.53	10.46	-0.56 (-2.60, 1.37)	38.83	41.46	19.71	61.17	0.86 (0.75, 0.98)
Female	<£18,000	White	55 or above	Moderate-Low	10122	10.11	10.9	10.8	-0.82 (-2.79, 1.13)	34.67	42.96	22.37	65.33	0.84 (0.74, 0.97)
Female	<£18,000	White	55 or above	Moderate-High	8744	10.48	11.19	11.2	0.27 (-1.67, 2.15)	31.91	41.07	27.01	68.09	0.90 (0.80, 1.04)
Female	<£18,000	White	55 or above	High	8692	10.95	11.59	11.71	1.06 (-0.87, 3.02)	27.54	40.42	32.04	72.46	0.97 (0.85, 1.12)
Female	<£18,000	Mixed	<55	Low	43	8.61	9.69	9.52	-1.83 (-8.21, 4.62)	50.17	34.74	15.09	49.83	0.84 (0.51, 1.30)
Female	<£18,000	Mixed	<55	Moderate-Low	92	9.69	10.02	10.22	1.84 (-3.63, 7.50)	44.06	31.89	24.05	55.94	1.16 (0.80, 1.66)
Female	<£18,000	Mixed	<55	Moderate-High	127	9.55	10.29	10.24	-0.60 (-5.46, 4.76)	42.31	34.2	23.49	57.69	0.97 (0.69, 1.36)
Female	<£18,000	Mixed	<55	High	271	9.69	10.65	10.42	-2.27 (-6.42, 2.07)	41.12	32.54	26.35	58.88	0.90 (0.69, 1.18)
Female	<£18,000	Mixed	55 or above	Low	61	9.36	10.5	10.3	-2.31 (-8.41, 3.83)	39.55	40.79	19.66	60.45	0.85 (0.54, 1.31)
Female	<£18,000	Mixed	55 or above	Moderate-Low	74	10.14	10.85	10.84	-0.24 (-6.43, 5.78)	34.14	39.26	26.6	65.86	1.03 (0.70, 1.51)
Female	<£18,000	Mixed	55 or above	Moderate-High	116	10.51	11.15	11.19	0.51 (-4.55, 5.81)	31.61	40.61	27.78	68.39	0.95 (0.65, 1.38)
Female	<£18,000	Mixed	55 or above	High	146	11.53	11.54	12.06	4.35 (-0.42, 9.20)	26.47	36.42	37.11	73.53	1.19 (0.85, 1.62)
Female	<£18,000	Asian	<55	Low	51	8.12	9.58	9.23	-3.83 (-9.82, 1.40)	50.76	35.29	13.95	49.24	0.93 (0.61, 1.44)
Female	<£18,000	Asian	<55	Moderate-Low	91	8.76	9.9	9.63	-2.91 (-8.69, 2.40)	46.51	38.39	15.09	53.49	0.86 (0.59, 1.25)
Female	<£18,000	Asian	<55	Moderate-High	190	9.97	10.17	10.48	3.27 (-0.96, 7.39)	38.15	40.35	21.5	61.85	1.20 (0.88, 1.64)
Female	<£18,000	Asian	<55	High	250	10.05	10.53	10.68	1.71 (-2.45, 5.95)	37.7	37.22	25.08	62.3	1.11 (0.85, 1.49)
Female	<£18,000	Asian	55 or above	Low	84	9.36	10.38	10.2	-1.39 (-6.91, 4.18)	38.88	41.58	19.54	61.12	1.00 (0.72, 1.42)
Female	<£18,000	Asian	55 or above	Moderate-Low	119	9.34	10.74	10.29	-4.23 (-9.12, 1.05)	36.53	45.98	17.49	63.47	0.77 (0.54, 1.08)
Female	<£18,000	Asian	55 or above	Moderate-High	208	10.65	11.03	11.29	2.55 (-2.09, 7.37)	29	44.12	26.88	71	1.21 (0.87, 1.66)
Female	<£18,000	Asian	55 or above	High	160	10.5	11.41	11.29	-1.05 (-5.73, 3.83)	29.15	43.03	27.83	70.85	0.96 (0.72, 1.32)
Female	<£18,000	Black	<55	Low	14	10.54	10.77	10.84	0.29 (-6.87, 7.45)	36	36.39	27.61	64	1.09 (0.69, 1.73)
Female	<£18,000	Black	<55	Moderate-Low	30	12.94	11.14	11.77	5.60 (-1.45, 12.35)	29.22	35.04	35.74	70.78	1.35 (0.86, 2.05)
Female	<£18,000	Black	<55	Moderate-High	151	11.24	11.44	11.8	3.37 (-1.40, 8.19)	28.11	34.79	37.1	71.89	1.20 (0.86, 1.67)
Female	<£18,000	Black	<55	High	484	12.21	11.84	12.88	8.39 (5.08, 11.53)	22.62	33.31	44.06	77.38	1.35 (1.06, 1.70)
Female	<£18,000	Black	55 or above	Low	20	11.42	11.67	11.76	0.80 (-6.14, 7.67)	25.8	41.46	32.75	74.2	1.10 (0.72, 1.68)
Female	<£18,000	Black	55 or above	Moderate-Low	58	12.31	12.07	12.49	3.29 (-2.32, 9.53)	20.25	39.01	40.74	79.75	1.36 (0.91, 2.09)
Female	<£18,000	Black	55 or above	Moderate-High	141	12.36	12.39	12.87	3.93 (-1.02, 8.81)	18.57	37.56	43.87	81.43	1.29 (0.95, 1.72)
Female	<£18,000	Black	55 or above	High	245	12.95	12.83	13.58	5.80 (1.42, 9.85)	15.04	33.03	51.93	84.96	1.44 (1.09, 1.89)
Female	PNTS	White	<55	Low	2964	8.71	9.59	9.31	-2.99 (-5.13, -0.92)	54.03	32.58	13.38	45.97	0.77 (0.65, 0.92)
Female	PNTS	White	<55	Moderate-Low	2484	8.95	9.92	9.57	-3.68 (-5.99, -1.34)	50.57	32.42	17.01	49.43	0.80 (0.69, 0.95)
Female	PNTS	White	<55	Moderate-High	1845	9.25	10.19	9.9	-2.80 (-5.20, -0.36)	47.36	32.66	19.98	52.64	0.83 (0.70, 0.99)
Female	PNTS	White	<55	High	1757	10.2	10.55	10.89	3.06 (0.51, 5.76)	38.05	32.63	29.31	61.95	1.18 (1.00, 1.38)
Female	PNTS	White	55 or above	Low	10908	9.4	10.4	10.05	-3.41 (-5.40, -1.47)	43.21	39.92	16.87	56.79	0.74 (0.64, 0.85)
Female	PNTS	White	55 or above	Moderate-Low	9010	9.82	10.76	10.5	-2.54 (-4.62, -0.55)	38.8	40.86	20.34	61.2	0.76 (0.67, 0.87)
Female	PNTS	White	55 or above	Moderate-High	5748	10.23	11.05	10.94	-0.95 (-3.02, 0.99)	32.93	43.86	23.22	67.07	0.84 (0.73, 0.97)
Female	PNTS	White	55 or above	High	4368	10.92	11.43	11.66	1.87 (-0.39, 3.86)	27.81	40.21	31.99	72.19	1.06 (0.92, 1.23)
Female	PNTS	Mixed	<55	Low	63	8.44	9.56	9.31	-2.67 (-8.06, 2.88)	51.54	33.94	14.52	48.46	0.90 (0.59, 1.38)
Female	PNTS	Mixed	<55	Moderate-Low	90	8.5	9.89	9.47	-4.44 (-9.99, 1.06)	47.81	34.74	17.45	52.19	0.87 (0.58, 1.26)
Female	PNTS	Mixed	<55	Moderate-High	152	9.71	10.15	10.29	1.10 (-3.42, 5.77)	42.26	35.52	22.22	57.74	1.05 (0.77, 1.46)
Female	PNTS	Mixed	<55	High	211	10.65	10.51	11.12	5.67 (1.11, 10.34)	34.92	35.35	29.73	65.08	1.32 (0.96, 1.80)
Female	PNTS	Mixed	55 or above	Low	91	9.73	10.37	10.38	0.46 (-5.15, 5.76)	40.06	40.59	19.35	59.94	0.94 (0.63, 1.40)
Female	PNTS	Mixed	55 or above	Moderate-Low	88	9.45	10.72	10.39	-3.05 (-9.00, 2.75)	38.1	41.06	20.85	61.9	0.80 (0.57, 1.13)
Female	PNTS	Mixed	55 or above	Moderate-High	120	10.57	11.01	11.17	1.30 (-3.45, 6.18)	30.86	38.76	30.38	69.14	1.18 (0.82, 1.74)
Female	PNTS	Mixed	55 or above	High	115	11.46	11.39	11.87	4.02 (-1.13, 8.98)	27.91	36.99	35.1	72.09	1.19 (0.84, 1.70)
Female	PNTS	Asian	<55	Low	123	8.52	9.45	9.26	-1.94 (-7.12, 2.97)	51.86	35.83	12.31	48.14	0.90 (0.61, 1.31)
Female	PNTS	Asian	<55	Moderate-Low	142	9.05	9.77	9.71	-0.88 (-5.98, 4.14)	48.23	35.83	15.94	51.77	0.96 (0.67, 1.38)
Female	PNTS	Asian	<55	Moderate-High	249	9.43	10.04	10.06	0.35 (-3.57, 4.12)	42.94	37.84	19.22	57.06	1.07 (0.81, 1.37)
Female	PNTS	Asian	<55	High	219	9.94	10.39	10.56	1.69 (-2.70, 6.17)	38.27	38.25	23.48	61.73	1.14 (0.83, 1.54)
Female	PNTS	Asian	55 or above	Low	165	9.51	10.24	10.19	-0.47 (-5.15, 4.05)	39.82	43.28	16.9	60.18	0.97 (0.69, 1.35)
Female	PNTS	Asian	55 or above	Moderate-Low	190	9.83	10.6	10.55	-0.59 (-5.08, 3.85)	35.66	44.37	19.96	64.34	0.99 (0.73, 1.37)
Female	PNTS	Asian	55 or above	Moderate-High	255	10.53	10.88	11.15	2.43 (-1.14, 6.38)	29.91	45.9	24.19	70.09	1.18 (0.87, 1.60)
Female	PNTS	Asian	55 or above	High	160	11.24	11.26	11.73	4.32 (-0.54, 9.15)	25.33	40.58	34.09	74.67	1.53 (1.13, 2.06)
Female	PNTS	Black	<55	Low	33	10.09	10.63	10.68	0.67 (-6.42, 7.92)	37.77	36.13	26.11	62.23	1.07 (0.71, 1.59)
Female	PNTS	Black	<55	Moderate-Low	49	10.25	10.99	10.97	-0.28 (-6.77, 6.01)	32.94	39.04	28.02	67.06	1.02 (0.68, 1.52)
Female	PNTS	Black	<55	Moderate-High	143	11.73	11.29	12.07	6.60 (2.29, 11.10)	25.7	35.79	38.51	74.3	1.50 (1.05, 2.14)
Female	PNTS	Black	<55	High	308	11.86	11.68	12.46	6.24 (2.22, 10.16)	25.49	33.17	41.34	74.51	1.27 (0.96, 1.62)
Female	PNTS	Black	55 or above	Low	28	10.4	11.52	11.41	-0.81 (-7.03, 5.51)	28.41	43.73	27.86	71.59	0.95 (0.61, 1.53)
Female	PNTS	Black	55 or above	Moderate-Low	56	11.38	11.91	12	0.50 (-5.34, 6.64)	22.89	41.43	35.68	77.11	1.18 (0.79, 1.83)
Female	PNTS	Black	55 or above	Moderate-High	115	12.09	12.24	12.62	3.15 (-2.22, 8.76)	20.9	37.03	42.07	79.1	1.22 (0.92, 1.66)
Female	PNTS	Black	55 or above	High	263	12.88	12.66	13.5	6.45 (2.53, 10.92)	15.06	33.74	51.2	84.94	1.63 (1.20, 2.16)
Table S15: Female table for predicted FMI and obesity classifications. The predicted outcome with and without random effects are listed with the random effect. The probability of obesity is conditional on the probability of overweight and normal weight. This is calculated using a softmax function. The random effect (obesity) is the random effect for the obesity v normal weight model, detailing th…
