# Supplementary material for: Intersectional inequality in general and central obesity: cross-sectional UK Biobank study
Source: Int J Obes (Lond). 2026 Jan 5;50(4):731–40. doi: 10.1038/s41366-025-01984-2 (PMC13056582; doi:10.1038/s41366-025-01984-2)
Supplement: Supplementary file 5 — Full male BMI table (supplementary) [file 41366_2025_1984_MOESM5_ESM.xlsx]

## Sheet: Sheet1
Sex	Income	Ethnicity	Age	Neighbourhood Deprivation	Strata N	Observed BMI	Predicted BMI (no RE)	Predicted BMI (with RE)	Random Effect (BMI)	Probabiltiy of Normal Weight	Probability of Overweight	Probability of Obesity	Probability of Overweight OR Obesity	Random Effect (Obesity)
Male	>£52,000	Asian	<55	Low	229	25.67	25.6	25.92	1.22 (-0.94, 3.61)	41.91	47.05	11.04	58.09	1.00 (0.67, 1.50)
Male	£31,000-£52000	Asian	55 or above	Low	96	25.54	26.33	26.04	-1.02 (-3.66, 1.80)	36.92	51.83	11.25	63.08	0.73 (0.50, 1.11)
Male	£18,000-£31000	Asian	<55	Low	46	25.92	26.01	26.13	0.45 (-2.72, 3.12)	39.2	45.97	14.84	60.8	1.16 (0.71, 1.96)
Male	>£52,000	Asian	55 or above	Low	146	25.89	25.95	26.18	0.85 (-1.61, 3.06)	37.59	51.66	10.75	62.41	0.86 (0.58, 1.29)
Male	£31,000-£52000	Asian	<55	Low	117	26.04	25.96	26.23	1.12 (-1.45, 3.67)	37.38	52.15	10.47	62.62	0.85 (0.53, 1.35)
Male	PNTS	Asian	<55	Low	62	26.02	26.18	26.28	0.59 (-2.27, 3.81)	38.82	47.26	13.92	61.18	0.93 (0.59, 1.42)
Male	£18,000-£31000	Asian	55 or above	Low	111	25.91	26.38	26.3	-0.27 (-2.94, 2.36)	38.06	48.81	13.13	61.94	0.86 (0.58, 1.27)
Male	>£52,000	Asian	<55	Moderate-High	154	26.1	26.33	26.4	0.14 (-2.22, 2.54)	39.34	44.38	16.28	60.66	1.00 (0.67, 1.46)
Male	£31,000-£52000	Asian	<55	Moderate-High	175	26.12	26.71	26.53	-0.75 (-3.10, 1.60)	36.49	47.69	15.82	63.51	0.85 (0.58, 1.22)
Male	£31,000-£52000	Asian	55 or above	Moderate-High	102	25.91	27.09	26.55	-2.05 (-4.78, 0.58)	30.44	56.84	12.72	69.56	0.65 (0.43, 0.97)
Male	>£52,000	Asian	55 or above	Moderate-Low	99	26.33	26.37	26.57	0.77 (-1.74, 3.33)	33.16	53.33	13.51	66.84	0.99 (0.65, 1.49)
Male	<£18,000	Asian	55 or above	Low	60	26.07	26.77	26.57	-0.87 (-4.14, 2.29)	34.8	49.42	15.78	65.2	0.86 (0.55, 1.33)
Male	<£18,000	Asian	<55	Low	41	26.52	26.4	26.61	0.84 (-2.33, 4.00)	36.83	46.97	16.2	63.17	1.02 (0.66, 1.72)
Male	£31,000-£52000	Asian	55 or above	Moderate-Low	91	26.2	26.74	26.65	-0.66 (-3.28, 2.09)	31.32	54.32	14.36	68.68	0.88 (0.58, 1.32)
Male	£18,000-£31000	Asian	<55	Moderate-Low	77	26.56	26.42	26.71	1.10 (-1.69, 3.82)	34.08	51.36	14.56	65.92	1.03 (0.68, 1.61)
Male	£18,000-£31000	Mixed	<55	Low	28	26.28	26.79	26.73	-0.18 (-3.67, 3.20)	35.19	46.16	18.65	64.81	0.96 (0.61, 1.48)
Male	PNTS	Asian	<55	Moderate-High	161	26.4	26.94	26.82	-0.62 (-2.83, 1.58)	33.2	50.86	15.94	66.8	0.79 (0.55, 1.13)
Male	PNTS	Asian	55 or above	Moderate-High	162	26.3	27.32	26.84	-1.89 (-4.20, 0.37)	30.37	50.56	19.08	69.63	0.85 (0.60, 1.23)
Male	£18,000-£31000	Asian	<55	High	171	26.44	27.22	26.89	-1.24 (-3.67, 1.06)	33.21	50.23	16.55	66.79	0.74 (0.51, 1.08)
Male	PNTS	Asian	<55	Moderate-Low	84	26.76	26.6	26.91	1.14 (-1.76, 4.03)	32.93	48.7	18.37	67.07	1.14 (0.73, 1.73)
Male	>£52,000	Asian	55 or above	Moderate-High	88	26.75	26.7	26.93	0.93 (-2.05, 3.59)	32.37	51.85	15.78	67.63	0.95 (0.61, 1.46)
Male	PNTS	Asian	55 or above	Moderate-Low	102	26.6	26.97	26.94	-0.18 (-2.89, 2.50)	31.71	50.2	18.09	68.29	0.94 (0.63, 1.44)
Male	<£18,000	Asian	<55	Moderate-High	189	26.52	27.16	26.96	-1.04 (-3.06, 1.10)	31.87	49.08	19.05	68.13	0.88 (0.62, 1.25)
Male	£18,000-£31000	Asian	55 or above	Moderate-High	177	26.56	27.13	26.98	-0.63 (-2.81, 1.57)	31.33	51.42	17.25	68.67	0.84 (0.61, 1.19)
Male	>£52,000	Asian	55 or above	High	27	26.18	27.16	26.99	-0.63 (-3.93, 2.71)	30	52.16	17.85	70	0.90 (0.56, 1.46)
Male	PNTS	Asian	55 or above	Low	74	26.91	26.55	27	1.42 (-1.36, 4.41)	30.05	52.49	17.45	69.95	1.22 (0.79, 1.86)
Male	PNTS	Asian	55 or above	High	136	26.37	27.78	27.02	-2.89 (-5.51, -0.60)	29.19	49.36	21.44	70.81	0.79 (0.57, 1.13)
Male	PNTS	Mixed	<55	Low	24	26.86	26.97	27.05	0.52 (-3.10, 3.85)	31.8	48.57	19.63	68.2	0.99 (0.59, 1.66)
Male	>£52,000	Asian	<55	High	72	26.89	26.79	27.06	0.95 (-1.65, 3.73)	31.84	48.68	19.48	68.16	1.14 (0.73, 1.77)
Male	£31,000-£52000	Mixed	55 or above	Moderate-Low	49	26.11	27.55	27.06	-2.23 (-5.31, 1.01)	28.68	53.12	18.2	71.32	0.74 (0.48, 1.16)
Male	<£18,000	Mixed	<55	Low	13	26.12	27.19	27.06	-0.39 (-4.34, 3.60)	32.48	45.96	21.56	67.52	0.97 (0.55, 1.62)
Male	<£18,000	Asian	<55	Moderate-Low	82	26.84	26.83	27.07	0.87 (-1.98, 3.60)	33.73	48.03	18.24	66.27	1.00 (0.65, 1.55)
Male	<£18,000	Asian	55 or above	Moderate-Low	102	26.68	27.2	27.07	-0.41 (-2.88, 2.28)	29.97	51.41	18.62	70.03	0.94 (0.63, 1.46)
Male	>£52,000	Mixed	<55	Moderate-High	68	26.69	27.12	27.08	-0.23 (-3.30, 2.99)	31.52	46.79	21.68	68.48	1.02 (0.70, 1.49)
Male	£18,000-£31000	Asian	55 or above	High	104	26.45	27.6	27.08	-2.00 (-4.42, 0.31)	29.38	52.01	18.61	70.62	0.79 (0.54, 1.17)
Male	£18,000-£31000	Asian	<55	Moderate-High	185	26.86	26.76	27.1	1.29 (-1.00, 3.34)	34.14	48.49	17.37	65.86	0.98 (0.69, 1.37)
Male	£31,000-£52000	Mixed	<55	Low	63	27.11	26.74	27.11	1.45 (-1.84, 4.32)	31.4	51.21	17.39	68.6	1.02 (0.66, 1.58)
Male	£18,000-£31000	Mixed	55 or above	Low	40	26.75	27.17	27.11	-0.23 (-3.49, 3.44)	30.82	48.49	20.69	69.18	1.03 (0.66, 1.58)
Male	>£52,000	Asian	<55	Moderate-Low	193	27.07	26.01	27.12	4.12 (1.88, 6.38)	34.14	47.54	18.32	65.86	1.58 (1.13, 2.24)
Male	£31,000-£52000	Mixed	<55	Moderate-Low	77	26.78	27.17	27.14	-0.04 (-2.97, 2.77)	30.38	51.31	18.31	69.62	0.88 (0.56, 1.34)
Male	£31,000-£52000	Asian	<55	High	116	26.78	27.17	27.17	-0.13 (-2.70, 2.52)	29.31	50.93	19.76	70.69	1.04 (0.72, 1.53)
Male	<£18,000	Asian	55 or above	Moderate-High	202	26.71	27.54	27.17	-1.46 (-3.65, 0.94)	30.13	50.45	19.42	69.87	0.78 (0.57, 1.06)
Male	PNTS	Mixed	<55	Moderate-Low	44	26.55	27.4	27.18	-0.71 (-3.94, 2.95)	30.09	48.7	21.21	69.91	0.89 (0.59, 1.36)
Male	<£18,000	Mixed	<55	Moderate-Low	43	26.31	27.64	27.21	-1.60 (-4.94, 1.77)	29.02	50.05	20.92	70.98	0.82 (0.51, 1.32)
Male	>£52,000	Mixed	<55	Low	134	27.21	26.36	27.24	3.37 (0.90, 5.85)	31.44	48.18	20.38	68.56	1.47 (1.06, 2.10)
Male	>£52,000	Mixed	55 or above	Moderate-High	43	26.64	27.5	27.25	-0.74 (-4.25, 2.50)	25.83	55.52	18.65	74.17	0.88 (0.52, 1.51)
Male	£18,000-£31000	Mixed	<55	Moderate-High	88	26.83	27.56	27.32	-0.81 (-3.37, 1.75)	29.69	48.74	21.57	70.31	0.84 (0.57, 1.25)
Male	£31,000-£52000	White	<55	Low	6051	27	26.76	27.35	2.21 (1.10, 3.24)	29.77	49.12	21.1	70.23	1.30 (1.11, 1.54)
Male	£31,000-£52000	Asian	55 or above	High	45	26.73	27.55	27.36	-0.98 (-4.02, 2.09)	27.8	52.77	19.43	72.2	0.86 (0.54, 1.41)
Male	£18,000-£31000	Asian	55 or above	Moderate-Low	118	27.24	26.79	27.36	1.94 (-0.54, 4.57)	28.41	53.19	18.4	71.59	1.27 (0.83, 1.96)
Male	<£18,000	White	<55	Low	693	27	27.22	27.36	0.55 (-0.97, 2.10)	32.13	46.15	21.72	67.87	0.94 (0.76, 1.18)
Male	£18,000-£31000	Mixed	<55	Moderate-Low	41	27.2	27.22	27.37	0.50 (-2.65, 3.94)	31.19	47.17	21.64	68.81	0.98 (0.61, 1.57)
Male	>£52,000	White	<55	Low	12599	27.02	26.38	27.38	3.72 (2.61, 4.75)	29.08	51.03	19.9	70.92	1.56 (1.36, 1.79)
Male	£31,000-£52000	Asian	<55	Moderate-Low	135	27.41	26.38	27.38	3.56 (1.10, 6.00)	31.75	46.95	21.31	68.25	1.60 (1.18, 2.18)
Male	<£18,000	Asian	55 or above	High	236	26.93	28.02	27.42	-2.13 (-3.95, -0.16)	27.87	48.24	23.89	72.13	0.81 (0.59, 1.10)
Male	PNTS	Mixed	<55	Moderate-High	69	26.86	27.74	27.42	-1.02 (-4.24, 1.99)	27.14	46.55	26.31	72.86	0.98 (0.66, 1.48)
Male	PNTS	Asian	<55	High	243	27.09	27.4	27.43	0.02 (-1.93, 2.03)	28.37	49.06	22.57	71.63	1.05 (0.76, 1.45)
Male	>£52,000	Mixed	<55	Moderate-Low	118	27.39	26.78	27.44	2.51 (0.27, 4.89)	29.44	50.63	19.93	70.56	1.21 (0.84, 1.77)
Male	£31,000-£52000	White	55 or above	Low	11959	27.14	27.12	27.51	1.33 (0.25, 2.34)	26.62	52.48	20.89	73.38	1.18 (1.02, 1.35)
Male	<£18,000	Asian	<55	High	395	27.17	27.62	27.53	-0.26 (-1.97, 1.31)	26.51	51.34	22.15	73.49	0.99 (0.75, 1.36)
Male	£18,000-£31000	White	55 or above	Low	11232	27.17	27.18	27.54	1.30 (0.14, 2.42)	26.83	51.86	21.32	73.17	1.19 (1.03, 1.39)
Male	>£52,000	White	55 or above	Low	11789	27.18	26.74	27.55	2.92 (1.85, 3.99)	26.28	52.98	20.74	73.72	1.48 (1.27, 1.69)
Male	£18,000-£31000	White	<55	Low	2080	27.22	26.81	27.57	2.84 (1.58, 4.12)	28.75	47.18	24.07	71.25	1.53 (1.27, 1.86)
Male	PNTS	White	<55	Low	1455	27.22	26.98	27.57	2.10 (0.86, 3.30)	28.85	48.57	22.59	71.15	1.24 (1.01, 1.49)
Male	>£52,000	Mixed	55 or above	Moderate-Low	44	27.88	27.16	27.63	1.63 (-1.91, 5.15)	25.85	52.26	21.89	74.15	1.26 (0.76, 1.96)
Male	>£52,000	White	<55	Moderate-Low	8096	27.31	26.8	27.67	3.21 (2.15, 4.26)	26.19	51.64	22.17	73.81	1.54 (1.34, 1.79)
Male	PNTS	White	55 or above	Low	4497	27.32	27.36	27.68	1.11 (-0.06, 2.29)	25.88	51.23	22.89	74.12	1.14 (0.97, 1.33)
Male	£18,000-£31000	Mixed	55 or above	Moderate-Low	48	27.53	27.6	27.69	0.54 (-2.77, 3.50)	24.31	52.98	22.71	75.69	1.08 (0.67, 1.78)
Male	£31,000-£52000	Mixed	55 or above	Moderate-High	45	27.04	27.9	27.7	-0.85 (-3.88, 2.35)	24.1	55.14	20.75	75.9	0.85 (0.51, 1.37)
Male	<£18,000	White	<55	Moderate-High	1636	27.36	28	27.73	-0.95 (-2.15, 0.33)	30.74	40.52	28.75	69.26	0.85 (0.71, 1.01)
Male	>£52,000	Mixed	<55	High	57	27.45	27.59	27.74	0.42 (-2.49, 3.11)	27.08	49	23.92	72.92	1.05 (0.67, 1.65)
Male	>£52,000	White	55 or above	Moderate-Low	6756	27.39	27.18	27.76	2.13 (1.06, 3.20)	24.53	52.38	23.09	75.47	1.41 (1.21, 1.63)
Male	>£52,000	Mixed	55 or above	High	20	26.85	27.97	27.76	-0.73 (-4.46, 3.16)	24.54	50.52	24.93	75.46	0.95 (0.61, 1.56)
Male	>£52,000	White	<55	Moderate-High	4570	27.42	27.15	27.78	2.28 (1.14, 3.39)	26.05	50.48	23.48	73.95	1.32 (1.13, 1.55)
Male	£31,000-£52000	White	<55	Moderate-Low	5925	27.41	27.19	27.78	2.14 (1.12, 3.15)	25.52	50.59	23.89	74.48	1.37 (1.16, 1.60)
Male	<£18,000	White	55 or above	Low	5479	27.41	27.59	27.78	0.68 (-0.44, 1.74)	25.43	50.2	24.36	74.57	1.11 (0.95, 1.30)
Male	>£52,000	Black	<55	Low	55	27.34	27.86	27.79	-0.39 (-3.68, 2.93)	24.18	51.79	24.03	75.82	0.99 (0.61, 1.56)
Male	£18,000-£31000	White	<55	Moderate-Low	2783	27.43	27.23	27.79	2.01 (0.72, 3.19)	27.66	47.61	24.72	72.34	1.31 (1.09, 1.56)
Male	£31,000-£52000	Mixed	55 or above	Low	56	28.03	27.12	27.8	2.33 (-0.74, 5.62)	25.78	53.08	21.14	74.22	1.26 (0.81, 1.95)
Male	£18,000-£31000	Black	<55	Moderate-Low	43	26.41	28.77	27.83	-3.26 (-6.61, 0.20)	22.8	52.29	24.91	77.2	0.69 (0.42, 1.11)
Male	>£52,000	White	55 or above	Moderate-High	3299	27.46	27.51	27.84	1.13 (0.00, 2.27)	24.21	51.95	23.85	75.79	1.18 (1.00, 1.41)
Male	£31,000-£52000	White	55 or above	Moderate-Low	8361	27.47	27.56	27.84	0.97 (0.00, 1.94)	24.07	52.5	23.44	75.93	1.16 (1.01, 1.33)
Male	<£18,000	White	<55	Moderate-Low	1200	27.47	27.64	27.84	0.70 (-0.51, 1.96)	29.3	42.24	28.45	70.7	1.10 (0.89, 1.35)
Male	£18,000-£31000	Mixed	55 or above	Moderate-High	61	27.36	27.95	27.85	-0.58 (-3.50, 2.18)	25.2	50.19	24.61	74.8	0.94 (0.61, 1.44)
Male	<£18,000	Mixed	55 or above	Low	29	28.09	27.57	27.86	1.22 (-2.51, 4.67)	25.77	47.67	26.55	74.23	1.20 (0.76, 1.90)
Male	PNTS	Mixed	<55	High	163	27.41	28.22	27.87	-1.29 (-3.66, 1.13)	25.22	48.16	26.62	74.78	0.85 (0.60, 1.19)
Male	£18,000-£31000	White	<55	Moderate-High	2876	27.51	27.58	27.88	1.04 (-0.22, 2.23)	27.52	46.61	25.87	72.48	1.10 (0.93, 1.31)
Male	>£52,000	Mixed	55 or above	Low	73	28.43	26.73	27.89	4.27 (1.28, 7.19)	24.58	51.93	23.49	75.42	1.80 (1.14, 2.72)
Male	£31,000-£52000	Mixed	<55	Moderate-High	86	27.8	27.52	27.91	1.58 (-1.19, 4.47)	25.6	50.07	24.34	74.4	1.15 (0.80, 1.68)
Male	£18,000-£31000	White	55 or above	Moderate-Low	9839	27.54	27.62	27.91	1.07 (-0.10, 2.13)	23.72	51.36	24.92	76.28	1.26 (1.09, 1.45)
Male	>£52,000	White	<55	High	1922	27.57	27.61	27.93	1.21 (-0.05, 2.39)	26.13	47.66	26.21	73.87	1.16 (0.97, 1.38)
Male	PNTS	White	<55	Moderate-High	1200	27.6	27.76	27.98	0.67 (-0.55, 1.81)	27.45	44.12	28.43	72.55	1.04 (0.85, 1.28)
Male	>£52,000	White	55 or above	High	1179	27.64	28	28	0.08 (-1.28, 1.43)	24.76	48.41	26.83	75.24	1.02 (0.85, 1.27)
Male	PNTS	Mixed	55 or above	Moderate-Low	39	27.89	27.78	28	0.75 (-2.53, 3.85)	24.55	52.02	23.43	75.45	0.97 (0.62, 1.50)
Male	>£52,000	Black	55 or above	Moderate-Low	29	26.38	28.71	28.01	-2.29 (-5.60, 0.82)	20.13	55.09	24.78	79.87	0.79 (0.48, 1.34)
Male	PNTS	White	55 or above	Moderate-Low	3914	27.67	27.8	28.04	0.84 (-0.20, 1.89)	22.7	51.8	25.5	77.3	1.15 (0.98, 1.34)
Male	PNTS	Mixed	55 or above	Moderate-High	48	27.55	28.13	28.05	-0.45 (-3.58, 2.58)	22.11	48.77	29.12	77.89	1.10 (0.70, 1.72)
Male	PNTS	Mixed	55 or above	Low	37	28.71	27.35	28.06	2.47 (-0.89, 5.92)	24.54	51.35	24.11	75.46	1.28 (0.82, 2.04)
Male	£31,000-£52000	White	<55	Moderate-High	4689	27.69	27.53	28.07	1.89 (0.91, 2.94)	24.84	48.41	26.76	75.16	1.26 (1.09, 1.46)
Male	£18,000-£31000	Mixed	<55	High	123	27.75	28.03	28.09	0.22 (-2.28, 2.68)	26.65	42.75	30.6	73.35	1.04 (0.73, 1.48)
Male	PNTS	White	<55	Moderate-Low	1401	27.76	27.41	28.1	2.51 (1.15, 3.81)	24.94	47.81	27.25	75.06	1.35 (1.12, 1.63)
Male	£31,000-£52000	White	55 or above	Moderate-High	4638	27.75	27.91	28.13	0.70 (-0.35, 1.75)	22.21	51.83	25.96	77.79	1.12 (0.97, 1.31)
Male	£31,000-£52000	Mixed	<55	High	83	27.88	27.99	28.13	0.49 (-2.46, 3.23)	23.9	47.31	28.78	76.1	1.08 (0.71, 1.60)
Male	<£18,000	White	<55	High	3296	27.75	28.48	28.13	-1.18 (-2.33, 0.02)	28.55	40.63	30.82	71.45	0.77 (0.68, 0.89)
Male	£18,000-£31000	Black	<55	Moderate-High	104	27.31	29.14	28.14	-3.33 (-6.18, -0.57)	21.86	49.97	28.18	78.14	0.67 (0.45, 0.98)
Male	£18,000-£31000	White	55 or above	Moderate-High	6137	27.77	27.96	28.15	0.61 (-0.44, 1.69)	23.71	48.38	27.91	76.29	1.13 (0.98, 1.32)
Male	£31,000-£52000	Black	<55	Low	31	27.64	28.26	28.17	-0.55 (-3.87, 2.74)	20.28	52.55	27.17	79.72	1.10 (0.72, 1.69)
Male	PNTS	Black	55 or above	High	150	27.15	30.24	28.2	-6.99 (-9.44, -4.55)	21.88	49.77	28.35	78.12	0.37 (0.26, 0.53)
Male	<£18,000	White	55 or above	Moderate-Low	7073	27.84	28.03	28.21	0.66 (-0.34, 1.67)	22.73	49.18	28.09	77.27	1.14 (1.00, 1.33)
Male	PNTS	Mixed	55 or above	High	70	27.49	28.62	28.21	-1.71 (-4.71, 1.19)	21.47	49.67	28.86	78.53	0.88 (0.57, 1.39)
Male	<£18,000	Mixed	55 or above	Moderate-Low	37	28.15	28.01	28.22	0.88 (-2.35, 4.54)	22.63	49.67	27.7	77.37	1.14 (0.69, 1.85)
Male	£31,000-£52000	Mixed	55 or above	High	31	27.48	28.37	28.23	-0.86 (-4.52, 2.87)	21.91	51.88	26.2	78.09	0.91 (0.56, 1.50)
Male	£18,000-£31000	Black	<55	Low	9	27.62	28.32	28.31	-0.15 (-4.08, 3.94)	21.11	51.05	27.83	78.89	1.06 (0.59, 1.94)
Male	£18,000-£31000	Mixed	55 or above	High	60	27.95	28.43	28.37	-0.13 (-3.09, 2.95)	21.42	50.86	27.72	78.58	0.97 (0.61, 1.54)
Male	<£18,000	Mixed	55 or above	Moderate-High	76	27.94	28.37	28.37	-0.16 (-2.69, 2.60)	22	47.48	30.52	78	1.05 (0.69, 1.61)
Male	<£18,000	Black	<55	Low	6	24.78	28.74	28.39	-1.36 (-5.47, 2.49)	21.18	49.55	29.27	78.82	0.89 (0.54, 1.53)
Male	£31,000-£52000	Black	55 or above	Low	18	27.1	28.67	28.4	-1.14 (-5.01, 2.60)	18.74	55.63	25.63	81.26	0.90 (0.54, 1.56)
Male	<£18,000	White	55 or above	Moderate-High	6772	28.02	28.38	28.41	0.06 (-0.99, 1.04)	21.82	47.25	30.92	78.18	1.06 (0.92, 1.21)
Male	<£18,000	Mixed	55 or above	High	117	27.82	28.85	28.41	-1.54 (-3.93, 0.82)	20.12	49.26	30.61	79.88	0.90 (0.59, 1.30)
Male	PNTS	Black	<55	High	223	27.73	29.83	28.41	-4.74 (-6.65, -2.91)	19.47	48.61	31.93	80.53	0.57 (0.42, 0.77)
Male	£31,000-£52000	Black	<55	Moderate-Low	68	27.84	28.72	28.42	-1.24 (-3.99, 1.80)	20.38	53.49	26.13	79.62	0.83 (0.56, 1.24)
Male	<£18,000	Mixed	<55	High	249	28.06	28.45	28.45	-0.16 (-1.97, 1.88)	21.97	45.84	32.19	78.03	1.06 (0.76, 1.46)
Male	£18,000-£31000	White	<55	High	3326	28.09	28.06	28.46	1.47 (0.33, 2.59)	23.73	44.19	32.08	76.27	1.26 (1.07, 1.47)
Male	<£18,000	Mixed	<55	Moderate-High	92	28.43	27.98	28.46	1.82 (-0.91, 4.64)	21.28	45.41	33.31	78.72	1.40 (0.91, 2.18)
Male	>£52,000	Black	<55	Moderate-Low	70	28.16	28.31	28.47	0.41 (-2.52, 3.47)	20.33	51.85	27.82	79.67	1.07 (0.70, 1.66)
Male	£31,000-£52000	White	55 or above	High	2325	28.15	28.4	28.53	0.44 (-0.60, 1.53)	21.07	47.41	31.52	78.93	1.13 (0.97, 1.32)
Male	£31,000-£52000	White	<55	High	3224	28.17	28.01	28.54	1.88 (0.79, 3.08)	21.95	47.07	30.98	78.05	1.31 (1.12, 1.52)
Male	>£52,000	Black	55 or above	Low	21	28.85	28.25	28.55	1.03 (-2.86, 4.68)	19.18	54.77	26.05	80.82	1.12 (0.68, 1.93)
Male	£18,000-£31000	Black	55 or above	Low	16	27.84	28.72	28.55	-0.65 (-4.63, 3.18)	18.56	54.58	26.86	81.44	0.96 (0.54, 1.63)
Male	PNTS	White	<55	High	1444	28.19	28.24	28.56	1.03 (-0.17, 2.18)	25.18	40.58	34.24	74.82	1.08 (0.92, 1.29)
Male	PNTS	White	55 or above	Moderate-High	3014	28.19	28.15	28.57	1.41 (0.29, 2.58)	19.6	49.15	31.25	80.4	1.31 (1.12, 1.54)
Male	PNTS	Black	<55	Moderate-Low	35	27.58	28.96	28.58	-1.13 (-4.36, 2.47)	19.45	50.36	30.19	80.55	0.86 (0.54, 1.38)
Male	£18,000-£31000	White	55 or above	High	4290	28.23	28.44	28.61	0.57 (-0.56, 1.57)	20.88	47.4	31.73	79.12	1.15 (1.00, 1.34)
Male	PNTS	Black	<55	Low	20	28.45	28.51	28.62	0.37 (-3.35, 4.19)	18.96	49.29	31.75	81.04	1.15 (0.71, 1.80)
Male	£31,000-£52000	Black	55 or above	Moderate-Low	27	27.32	29.12	28.65	-1.56 (-5.28, 2.39)	16.39	54.6	29	83.61	0.94 (0.55, 1.67)
Male	<£18,000	Black	<55	High	342	28.07	30.08	28.67	-4.79 (-6.86, -2.77)	20.51	46.44	33.04	79.49	0.51 (0.39, 0.67)
Male	£18,000-£31000	Black	55 or above	Moderate-Low	30	27.46	29.17	28.69	-1.72 (-5.24, 1.68)	17.24	54.69	28.07	82.76	0.84 (0.52, 1.35)
Male	PNTS	Black	55 or above	Moderate-High	72	27.57	29.74	28.69	-3.55 (-6.77, -0.30)	16.04	54.96	28.99	83.96	0.64 (0.42, 1.02)
Male	PNTS	Black	55 or above	Moderate-Low	24	26.98	29.37	28.74	-2.32 (-5.79, 1.18)	16.58	53.67	29.75	83.42	0.80 (0.49, 1.29)
Male	<£18,000	White	55 or above	High	8187	28.4	28.87	28.78	-0.27 (-1.28, 0.79)	21.43	42.79	35.78	78.57	0.99 (0.86, 1.14)
Male	PNTS	Black	<55	Moderate-High	103	28.1	29.33	28.78	-2.03 (-4.86, 0.60)	18.09	47.88	34.03	81.91	0.85 (0.59, 1.24)
Male	PNTS	Black	55 or above	Low	9	27.79	28.9	28.82	-0.36 (-4.15, 3.60)	17.97	53.9	28.13	82.03	0.90 (0.54, 1.52)
Male	<£18,000	Black	<55	Moderate-High	92	28.03	29.57	28.84	-2.44 (-4.95, -0.02)	16.44	48	35.56	83.56	0.86 (0.56, 1.32)
Male	>£52,000	Black	55 or above	Moderate-High	30	28.09	29.06	28.85	-0.83 (-4.17, 2.73)	16.4	54.02	29.57	83.6	0.98 (0.56, 1.70)
Male	£18,000-£31000	Black	<55	High	277	28.33	29.64	28.85	-2.72 (-4.57, -0.77)	17.95	49.1	32.95	82.05	0.75 (0.56, 1.01)
Male	PNTS	White	55 or above	High	2551	28.47	28.63	28.86	0.72 (-0.40, 1.83)	20.45	43.29	36.25	79.55	1.16 (0.99, 1.36)
Male	£18,000-£31000	Black	55 or above	High	112	28.06	30.04	28.97	-3.73 (-6.06, -1.24)	14.67	52.71	32.62	85.33	0.75 (0.50, 1.14)
Male	£18,000-£31000	Black	55 or above	Moderate-High	66	28.23	29.54	29.01	-1.78 (-5.04, 1.44)	15.3	53.84	30.85	84.7	0.85 (0.56, 1.28)
Male	<£18,000	Black	55 or above	High	204	28.31	30.5	29.04	-4.86 (-6.91, -2.65)	16.27	49.7	34.04	83.73	0.54 (0.38, 0.74)
Male	£31,000-£52000	Black	<55	High	198	28.53	29.58	29.05	-2.00 (-4.06, 0.17)	14.62	48.72	36.66	85.38	1.03 (0.75, 1.47)
Male	>£52,000	Black	<55	Moderate-High	89	28.9	28.67	29.06	1.54 (-0.89, 4.18)	17.15	49.32	33.52	82.85	1.27 (0.84, 1.95)
Male	<£18,000	Black	<55	Moderate-Low	28	28.5	29.2	29.11	-0.38 (-3.94, 3.05)	17.48	47.42	35.1	82.52	1.02 (0.63, 1.65)
Male	<£18,000	Black	55 or above	Low	13	28.96	29.14	29.18	0.14 (-3.64, 4.03)	16.36	50.16	33.48	83.64	1.05 (0.62, 1.77)
Male	>£52,000	Black	55 or above	High	13	27.18	29.57	29.19	-1.31 (-5.35, 2.65)	15.71	51.97	32.32	84.29	0.86 (0.51, 1.46)
Male	£31,000-£52000	Black	<55	Moderate-High	129	28.92	29.08	29.23	0.44 (-1.95, 2.88)	14.49	51.03	34.48	85.51	1.23 (0.83, 1.90)
Male	£31,000-£52000	Black	55 or above	Moderate-High	51	28.8	29.48	29.33	-0.43 (-3.75, 2.59)	14.08	52.98	32.94	85.92	0.97 (0.59, 1.59)
Male	<£18,000	Black	55 or above	Moderate-High	79	28.56	29.98	29.36	-2.19 (-5.11, 0.43)	13.04	50.35	36.61	86.96	0.93 (0.58, 1.46)
Male	>£52,000	Black	<55	High	85	29.32	29.16	29.46	1.04 (-1.89, 3.83)	15.55	44.82	39.63	84.45	1.30 (0.83, 2.02)
Male	£31,000-£52000	Black	55 or above	High	59	28.67	29.99	29.54	-1.75 (-5.03, 1.40)	12.58	50.84	36.59	87.42	0.99 (0.63, 1.61)
Male	<£18,000	Black	55 or above	Moderate-Low	22	29.27	29.61	29.66	0.19 (-3.30, 3.48)	14.69	49.65	35.66	85.31	0.98 (0.62, 1.62)
Table S12: Male table for predicted BMI and obesity classifications. The predicted outcome with and without random effects are listed with the random effect. The probability of obesity is conditional on the probability of overweight and normal weight. This is calculated using a softmax function. The random effect (obesity) is the random effect for the obesity v normal weight model, detailing the …
