# Supplementary material for: Intersectional inequality in general and central obesity: cross-sectional UK Biobank study
Source: Int J Obes (Lond). 2026 Jan 5;50(4):731–40. doi: 10.1038/s41366-025-01984-2 (PMC13056582; doi:10.1038/s41366-025-01984-2)
Supplement: Supplementary file 6 — Full male FMI table (supplementary) [file 41366_2025_1984_MOESM6_ESM.xlsx]

## Sheet: Sheet1
Sex	Income	Ethnicity	Age	Neighbourhood Deprivation	Strata N	Observed FMI	Predicted FMI (no RE)	Predicted FMI (with RE)	Random Effect (FMI)	Probabiltiy of Normal Weight	Probability of Overweight	Probability of Obesity	Probability of Overweight OR Obesity	Random Effect (Obesity)
Male	£31,000-£52000	Black	55 or above	High	59	7.58	8.51	8.33	-1.92 (-7.64, 3.88)	19.56	50.42	30.02	80.44	0.83 (0.58, 1.26)
Male	<£18,000	Black	55 or above	Moderate-High	79	7.52	8.48	8.27	-2.57 (-8.13, 2.74)	17.81	49.81	32.38	82.19	0.96 (0.63, 1.42)
Male	<£18,000	Black	55 or above	Moderate-Low	22	7.59	8.26	8.24	-0.60 (-7.53, 6.35)	20.03	49.31	30.66	79.97	0.99 (0.64, 1.54)
Male	<£18,000	White	55 or above	High	8187	7.63	7.93	8.16	2.85 (0.91, 4.85)	22.99	42.19	34.82	77.01	1.20 (1.05, 1.37)
Male	<£18,000	Black	55 or above	High	204	7.39	8.78	8.14	-7.46 (-11.60, -3.25)	19.47	50.2	30.33	80.53	0.63 (0.45, 0.88)
Male	PNTS	White	55 or above	High	2551	7.6	7.82	8.12	3.47 (1.05, 5.69)	24.06	41.27	34.67	75.94	1.28 (1.11, 1.51)
Male	£31,000-£52000	Black	55 or above	Moderate-High	51	7.4	8.22	8.1	-1.59 (-8.29, 4.41)	20.97	51.81	27.22	79.03	0.93 (0.60, 1.46)
Male	>£52,000	Black	55 or above	High	13	6.44	8.28	8.09	-2.73 (-9.65, 3.91)	21.81	50.42	27.77	78.19	0.90 (0.55, 1.47)
Male	£18,000-£31000	Black	55 or above	Moderate-High	66	7.19	8.25	8.02	-3.08 (-9.42, 2.65)	20.7	53.16	26.14	79.3	0.84 (0.56, 1.27)
Male	£18,000-£31000	Black	55 or above	High	112	7.07	8.54	7.97	-7.32 (-12.69, -1.90)	20.27	52.45	27.28	79.73	0.69 (0.49, 0.97)
Male	PNTS	Black	55 or above	Low	9	7.91	7.88	7.92	0.95 (-6.82, 8.52)	23	50.7	26.3	77	1.09 (0.68, 1.79)
Male	PNTS	Black	55 or above	Moderate-Low	24	6.6	8.15	7.89	-3.15 (-10.29, 3.54)	22.15	52.58	25.26	77.85	0.83 (0.52, 1.30)
Male	£18,000-£31000	White	55 or above	High	4290	7.37	7.71	7.88	2.05 (-0.24, 4.26)	25.94	45.36	28.7	74.06	1.14 (1.00, 1.32)
Male	£18,000-£31000	Black	55 or above	Moderate-Low	30	6.96	8.04	7.88	-2.15 (-8.60, 4.47)	21.92	52.33	25.74	78.08	0.98 (0.64, 1.48)
Male	PNTS	White	55 or above	Moderate-High	3014	7.38	7.56	7.88	4.20 (2.10, 6.35)	24.18	47.41	28.41	75.82	1.34 (1.16, 1.58)
Male	£31,000-£52000	Black	55 or above	Moderate-Low	27	6.94	8.01	7.87	-1.82 (-9.18, 4.96)	23.14	53	23.86	76.86	0.91 (0.57, 1.44)
Male	<£18,000	Black	55 or above	Low	13	6.71	7.98	7.87	-1.65 (-8.81, 5.23)	23.43	50.32	26.26	76.57	0.91 (0.60, 1.45)
Male	>£52,000	Black	55 or above	Moderate-High	30	7.03	8	7.86	-1.86 (-8.30, 4.54)	23.83	51.3	24.87	76.17	0.94 (0.59, 1.44)
Male	<£18,000	White	55 or above	Moderate-High	6772	7.35	7.66	7.85	2.57 (0.43, 4.55)	25.25	44.66	30.09	74.75	1.21 (1.06, 1.38)
Male	>£52,000	Black	<55	High	85	7.5	7.64	7.84	2.29 (-2.95, 7.54)	28.35	44.94	26.71	71.65	1.06 (0.73, 1.59)
Male	<£18,000	Asian	55 or above	High	236	7.33	7.81	7.82	0.14 (-3.89, 4.08)	23.04	50.93	26.03	76.96	1.10 (0.82, 1.51)
Male	PNTS	Black	55 or above	Moderate-High	72	6.73	8.37	7.8	-7.07 (-13.21, -1.27)	21.5	53.45	25.04	78.5	0.69 (0.45, 1.02)
Male	PNTS	Mixed	55 or above	High	70	7.27	7.79	7.77	0.05 (-6.51, 6.30)	24.85	45.63	29.53	75.15	1.08 (0.75, 1.61)
Male	<£18,000	Mixed	55 or above	High	117	7.15	7.9	7.75	-1.89 (-7.28, 3.68)	25.42	48.39	26.19	74.58	0.82 (0.57, 1.15)
Male	£31,000-£52000	Black	<55	High	198	7.19	7.85	7.74	-1.57 (-6.24, 3.20)	26.97	48.06	24.97	73.03	0.85 (0.60, 1.19)
Male	£31,000-£52000	White	55 or above	High	2325	7.24	7.68	7.73	0.62 (-2.05, 2.92)	27.11	46.01	26.89	72.89	1.10 (0.94, 1.29)
Male	£18,000-£31000	Black	55 or above	Low	16	6.87	7.77	7.71	-0.84 (-7.61, 5.98)	25.06	52.58	22.37	74.94	0.94 (0.59, 1.49)
Male	<£18,000	White	55 or above	Moderate-Low	7073	7.2	7.46	7.69	3.07 (1.02, 5.03)	27.2	46.16	26.64	72.8	1.22 (1.06, 1.41)
Male	<£18,000	Mixed	55 or above	Moderate-High	76	7.23	7.63	7.69	0.41 (-5.48, 5.90)	27.58	46.31	26.12	72.42	0.97 (0.67, 1.41)
Male	£18,000-£31000	Mixed	55 or above	High	60	7.02	7.69	7.62	-0.85 (-7.18, 5.15)	27.6	49.31	23.09	72.4	0.89 (0.60, 1.34)
Male	>£52,000	Black	55 or above	Low	21	7.46	7.53	7.61	1.31 (-5.20, 7.71)	28.52	50.66	20.82	71.48	1.05 (0.68, 1.60)
Male	<£18,000	Asian	55 or above	Moderate-High	202	7.13	7.55	7.61	0.87 (-3.47, 5.34)	26.61	53.4	19.99	73.39	0.93 (0.69, 1.28)
Male	£31,000-£52000	Asian	55 or above	High	45	7.12	7.57	7.59	0.46 (-5.86, 6.86)	26.97	52.48	20.55	73.03	1.03 (0.71, 1.55)
Male	<£18,000	Black	<55	Moderate-Low	28	7.04	7.62	7.59	-0.20 (-7.19, 6.76)	27.61	46.32	26.07	72.39	1.00 (0.64, 1.56)
Male	£18,000-£31000	White	55 or above	Moderate-High	6137	7.09	7.45	7.58	1.60 (-0.49, 3.76)	28.74	45.95	25.31	71.26	1.17 (1.02, 1.34)
Male	<£18,000	Mixed	55 or above	Moderate-Low	37	7.42	7.43	7.58	2.16 (-4.64, 9.20)	28.15	46.47	25.37	71.85	1.17 (0.78, 1.71)
Male	£31,000-£52000	Mixed	55 or above	High	31	6.9	7.65	7.56	-1.02 (-7.47, 5.87)	28.01	49.46	22.54	71.99	0.90 (0.58, 1.34)
Male	£31,000-£52000	Black	55 or above	Low	18	6.34	7.74	7.55	-2.41 (-10.03, 5.09)	26.03	53.22	20.74	73.97	0.89 (0.54, 1.45)
Male	£18,000-£31000	Asian	55 or above	Moderate-Low	118	7.34	7.15	7.54	5.20 (0.05, 10.21)	28.5	52.16	19.34	71.5	1.35 (0.95, 1.92)
Male	<£18,000	Black	<55	Moderate-High	92	6.81	7.83	7.54	-3.33 (-9.04, 2.24)	26.95	46.44	26.61	73.05	0.84 (0.59, 1.21)
Male	PNTS	Black	55 or above	High	150	6.53	8.66	7.54	-13.97 (-18.69, -9.36)	23.86	52.45	23.69	76.14	0.45 (0.33, 0.63)
Male	PNTS	White	55 or above	Moderate-Low	3914	7.05	7.36	7.53	2.27 (0.14, 4.45)	29.33	47.83	22.84	70.67	1.09 (0.94, 1.26)
Male	>£52,000	Black	<55	Moderate-High	89	7.14	7.39	7.52	1.79 (-3.79, 6.70)	31.06	44.13	24.81	68.94	1.15 (0.82, 1.66)
Male	£31,000-£52000	Black	<55	Moderate-High	129	6.96	7.59	7.51	-1.22 (-6.03, 3.88)	30.55	47.48	21.97	69.45	0.87 (0.65, 1.19)
Male	£18,000-£31000	Asian	55 or above	Moderate-High	177	7.07	7.34	7.5	2.21 (-2.62, 7.49)	27.46	52.25	20.29	72.54	1.19 (0.88, 1.60)
Male	£18,000-£31000	Black	<55	High	277	6.91	7.88	7.5	-5.02 (-9.23, -1.15)	28.49	49.02	22.5	71.51	0.68 (0.51, 0.88)
Male	PNTS	Black	<55	Moderate-High	103	6.84	7.73	7.5	-3.22 (-8.64, 2.16)	28.72	46.62	24.66	71.28	0.82 (0.56, 1.20)
Male	PNTS	Asian	55 or above	Moderate-Low	102	7.18	7.25	7.48	3.29 (-2.30, 8.72)	28.59	51.73	19.68	71.41	1.16 (0.82, 1.62)
Male	£31,000-£52000	White	55 or above	Moderate-High	4638	6.99	7.43	7.47	0.69 (-1.40, 2.69)	30.28	46.29	23.44	69.72	1.10 (0.96, 1.26)
Male	£18,000-£31000	Asian	55 or above	High	104	6.9	7.6	7.47	-1.86 (-7.05, 3.11)	27.52	52.85	19.63	72.48	0.90 (0.61, 1.25)
Male	PNTS	Mixed	55 or above	Moderate-High	48	6.85	7.53	7.47	-1.07 (-7.02, 5.15)	27.82	47	25.17	72.18	1.05 (0.68, 1.59)
Male	<£18,000	Black	<55	High	342	6.81	8.1	7.44	-8.77 (-12.84, -4.79)	28.64	45.36	26	71.36	0.61 (0.46, 0.79)
Male	£18,000-£31000	White	55 or above	Moderate-Low	9839	6.95	7.25	7.43	2.20 (0.00, 4.15)	30.86	47.28	21.86	69.14	1.15 (1.01, 1.30)
Male	>£52,000	Black	55 or above	Moderate-Low	29	6.03	7.79	7.42	-4.67 (-11.74, 2.89)	27.17	52.48	20.36	72.83	0.83 (0.52, 1.33)
Male	PNTS	Asian	55 or above	High	136	6.77	7.7	7.42	-3.98 (-8.69, 0.62)	26.57	52.21	21.21	73.43	0.89 (0.65, 1.27)
Male	>£52,000	Mixed	55 or above	High	20	6.7	7.45	7.41	-0.55 (-7.94, 6.36)	30.94	48.15	20.91	69.06	0.94 (0.60, 1.45)
Male	£18,000-£31000	Mixed	55 or above	Moderate-High	61	6.89	7.43	7.41	-0.54 (-6.53, 5.52)	29.82	49.93	20.24	70.18	0.88 (0.60, 1.31)
Male	<£18,000	Asian	55 or above	Moderate-Low	102	6.98	7.35	7.41	0.51 (-4.45, 5.84)	27.92	51.59	20.5	72.08	1.12 (0.78, 1.63)
Male	PNTS	Mixed	55 or above	Low	37	7.73	7.09	7.41	4.54 (-2.41, 11.06)	31.28	48.15	20.57	68.72	1.16 (0.75, 1.84)
Male	PNTS	Mixed	55 or above	Moderate-Low	39	7.1	7.33	7.41	1.24 (-5.24, 7.48)	29.39	48.67	21.94	70.61	1.05 (0.67, 1.64)
Male	<£18,000	White	55 or above	Low	5479	6.93	7.21	7.4	2.66 (0.60, 4.90)	30.52	46.87	22.62	69.48	1.19 (1.05, 1.37)
Male	>£52,000	White	55 or above	High	1179	6.9	7.48	7.38	-1.25 (-4.11, 1.41)	32.36	44.6	23.04	67.64	0.97 (0.80, 1.17)
Male	£18,000-£31000	Mixed	55 or above	Moderate-Low	48	7.15	7.23	7.38	1.95 (-4.36, 8.21)	29.75	48.54	21.71	70.25	1.19 (0.81, 1.75)
Male	PNTS	Asian	55 or above	Moderate-High	162	6.88	7.45	7.38	-0.89 (-5.49, 3.22)	27.77	52.34	19.89	72.23	1.01 (0.72, 1.43)
Male	>£52,000	Asian	55 or above	Moderate-High	88	7.14	7.12	7.37	3.50 (-2.57, 9.37)	31.2	51.35	17.45	68.8	1.16 (0.78, 1.66)
Male	PNTS	White	<55	High	1444	6.91	7.21	7.37	2.00 (-0.69, 4.91)	33.1	40.08	26.82	66.9	1.19 (1.01, 1.41)
Male	PNTS	Black	<55	Moderate-Low	35	6.54	7.52	7.37	-2.43 (-9.01, 4.03)	30.19	47.72	22.09	69.81	0.86 (0.58, 1.29)
Male	PNTS	Asian	55 or above	Low	74	7.28	7.01	7.35	5.13 (-0.29, 10.87)	31.08	51.78	17.15	68.92	1.23 (0.81, 1.82)
Male	£31,000-£52000	Mixed	55 or above	Moderate-High	45	6.71	7.4	7.34	-0.90 (-7.30, 6.02)	30	49.47	20.53	70	0.97 (0.64, 1.48)
Male	PNTS	Black	<55	Low	20	7.2	7.27	7.34	1.01 (-6.03, 8.47)	31.26	46.58	22.16	68.74	1.08 (0.68, 1.64)
Male	>£52,000	Mixed	55 or above	Low	73	7.52	6.77	7.33	7.78 (2.11, 13.15)	34.17	46.57	19.26	65.83	1.60 (1.05, 2.41)
Male	<£18,000	Mixed	<55	Moderate-High	92	7.1	7.04	7.32	3.99 (-1.12, 9.41)	32.4	44.36	23.24	67.6	1.21 (0.80, 1.78)
Male	PNTS	Black	<55	High	223	6.63	7.99	7.32	-8.91 (-13.22, -5.02)	28.97	47.78	23.25	71.03	0.60 (0.43, 0.81)
Male	£31,000-£52000	White	55 or above	Moderate-Low	8361	6.84	7.23	7.31	1.13 (-0.95, 3.32)	32.03	47.78	20.19	67.97	1.09 (0.96, 1.24)
Male	<£18,000	Mixed	55 or above	Low	29	7.18	7.18	7.3	1.79 (-4.55, 8.58)	31.06	46.35	22.58	68.94	1.19 (0.81, 1.78)
Male	>£52,000	Asian	55 or above	High	27	6.6	7.37	7.29	-1.13 (-8.01, 5.76)	30.57	52	17.43	69.43	0.95 (0.62, 1.45)
Male	£31,000-£52000	Mixed	55 or above	Low	56	7.35	6.97	7.29	5.00 (-1.26, 11.39)	33.55	46.84	19.61	66.45	1.35 (0.87, 2.10)
Male	>£52,000	White	55 or above	Moderate-High	3299	6.8	7.22	7.27	0.67 (-1.61, 2.92)	33.21	46.59	20.21	66.79	1.07 (0.94, 1.22)
Male	<£18,000	Mixed	<55	High	249	6.78	7.29	7.27	-0.73 (-5.23, 3.22)	34.36	42.27	23.37	65.64	0.90 (0.67, 1.18)
Male	£31,000-£52000	White	<55	High	3224	6.8	7.09	7.26	2.46 (0.16, 4.65)	34.83	41.86	23.32	65.17	1.22 (1.05, 1.41)
Male	PNTS	White	55 or above	Low	4497	6.81	7.11	7.26	2.08 (-0.09, 4.21)	33	46.44	20.57	67	1.12 (0.96, 1.30)
Male	>£52,000	Black	<55	Moderate-Low	70	6.85	7.19	7.25	0.75 (-5.27, 6.47)	33.38	49	17.62	66.62	0.94 (0.62, 1.48)
Male	£31,000-£52000	Black	<55	Moderate-Low	68	6.63	7.39	7.25	-1.90 (-7.65, 4.16)	31.65	48.54	19.81	68.35	0.89 (0.61, 1.28)
Male	>£52,000	Mixed	55 or above	Moderate-Low	44	7.22	7.01	7.24	2.62 (-2.87, 8.87)	34.28	48	17.72	65.72	1.13 (0.77, 1.70)
Male	£31,000-£52000	Asian	55 or above	Moderate-High	102	6.7	7.31	7.23	-1.02 (-6.47, 4.51)	30.22	53.49	16.28	69.78	0.93 (0.66, 1.37)
Male	£18,000-£31000	Black	<55	Moderate-High	104	6.48	7.62	7.23	-4.92 (-10.47, 0.53)	31.93	49.51	18.55	68.07	0.64 (0.44, 0.93)
Male	>£52,000	Asian	55 or above	Moderate-Low	99	6.99	6.93	7.22	3.74 (-2.08, 9.25)	32	52.85	15.15	68	1.22 (0.83, 1.87)
Male	£18,000-£31000	White	<55	High	3326	6.75	7.12	7.22	1.29 (-1.06, 3.43)	34.97	41.7	23.32	65.03	1.13 (0.98, 1.31)
Male	<£18,000	Black	<55	Low	6	4.78	7.37	7.22	-2.79 (-9.23, 4.44)	32.2	46.18	21.62	67.8	0.90 (0.54, 1.45)
Male	£18,000-£31000	White	55 or above	Low	11232	6.73	7.01	7.19	2.40 (0.19, 4.55)	33.46	47.1	19.44	66.54	1.22 (1.06, 1.39)
Male	>£52,000	White	55 or above	Moderate-Low	6756	6.72	7.03	7.18	2.01 (-0.14, 4.25)	34.35	46.32	19.33	65.65	1.20 (1.05, 1.38)
Male	<£18,000	Asian	<55	High	395	6.71	7.21	7.18	-0.32 (-4.35, 3.67)	32.67	48.69	18.64	67.33	0.91 (0.70, 1.20)
Male	£18,000-£31000	Black	<55	Low	9	6.76	7.17	7.16	-0.10 (-7.50, 7.03)	33.9	47.21	18.89	66.1	0.98 (0.60, 1.60)
Male	>£52,000	Mixed	55 or above	Moderate-High	43	6.48	7.2	7.12	-1.36 (-7.37, 4.49)	34.62	49.19	16.19	65.38	0.83 (0.53, 1.27)
Male	£31,000-£52000	White	55 or above	Low	11959	6.66	6.99	7.12	1.96 (-0.05, 3.97)	34.34	47.82	17.84	65.66	1.17 (1.02, 1.33)
Male	£31,000-£52000	Mixed	<55	High	83	6.72	7.06	7.11	0.89 (-4.59, 6.54)	35.49	42.05	22.46	64.51	1.16 (0.81, 1.74)
Male	<£18,000	Asian	55 or above	Low	60	6.66	7.1	7.11	0.23 (-5.84, 5.99)	31.57	51.58	16.85	68.43	1.06 (0.69, 1.62)
Male	PNTS	Mixed	<55	High	163	6.61	7.19	7.11	-1.23 (-6.12, 3.80)	33.7	44.46	21.84	66.3	0.96 (0.71, 1.32)
Male	£31,000-£52000	Asian	55 or above	Moderate-Low	91	6.63	7.12	7.1	-0.21 (-5.85, 4.85)	31.83	52.78	15.39	68.17	1.03 (0.72, 1.52)
Male	<£18,000	White	<55	High	3296	6.62	7.31	7.09	-3.20 (-5.37, -1.07)	36.68	37.36	25.95	63.32	0.92 (0.80, 1.07)
Male	>£52,000	White	55 or above	Low	11789	6.63	6.8	7.08	4.10 (1.95, 6.31)	35.77	47.35	16.88	64.23	1.30 (1.16, 1.47)
Male	£31,000-£52000	Black	<55	Low	31	6.49	7.14	7.08	-0.54 (-7.17, 5.66)	34.57	46.23	19.2	65.43	1.04 (0.67, 1.60)
Male	£18,000-£31000	Mixed	<55	High	123	6.63	7.09	7.08	-0.18 (-5.47, 5.26)	34.8	42.97	22.24	65.2	1.09 (0.77, 1.54)
Male	£31,000-£52000	Asian	<55	High	116	6.61	6.98	7.02	0.93 (-4.37, 6.52)	36.37	48.4	15.23	63.63	0.91 (0.61, 1.33)
Male	£18,000-£31000	Mixed	55 or above	Low	40	6.63	6.99	7.02	0.49 (-5.45, 6.91)	34.56	47.87	17.57	65.44	1.08 (0.70, 1.64)
Male	PNTS	Asian	<55	High	243	6.54	7.11	7.02	-1.48 (-5.55, 2.74)	36.3	43.96	19.74	63.7	0.95 (0.71, 1.32)
Male	£31,000-£52000	Mixed	<55	Moderate-High	86	6.69	6.82	6.99	2.16 (-3.48, 7.38)	38.17	44.1	17.73	61.83	1.11 (0.73, 1.69)
Male	£31,000-£52000	White	<55	Moderate-High	4689	6.53	6.85	6.98	2.08 (0.11, 4.07)	37.51	44.33	18.16	62.49	1.13 (0.99, 1.29)
Male	£18,000-£31000	Asian	<55	High	171	6.49	7.01	6.98	-1.20 (-5.96, 3.51)	37.52	47.46	15.02	62.48	0.82 (0.58, 1.17)
Male	>£52,000	Asian	<55	High	72	6.69	6.8	6.97	2.79 (-3.05, 8.99)	39.35	46.36	14.29	60.65	0.98 (0.66, 1.47)
Male	>£52,000	Asian	55 or above	Low	146	6.65	6.7	6.97	3.78 (-1.04, 8.63)	36.17	51.79	12.05	63.83	1.15 (0.80, 1.66)
Male	£31,000-£52000	Asian	<55	Moderate-Low	135	6.77	6.57	6.97	5.99 (1.01, 11.28)	38.49	44.77	16.73	61.51	1.52 (1.09, 2.12)
Male	£18,000-£31000	Asian	55 or above	Low	111	6.57	6.91	6.96	0.79 (-4.48, 6.08)	34.53	51.52	13.95	65.47	1.04 (0.71, 1.49)
Male	>£52,000	White	<55	High	1922	6.48	6.9	6.93	0.29 (-2.16, 2.58)	40.03	41.32	18.65	59.97	1.03 (0.88, 1.21)
Male	PNTS	White	<55	Moderate-Low	1401	6.49	6.79	6.93	1.79 (-0.68, 4.35)	39.33	41.81	18.86	60.67	1.09 (0.91, 1.29)
Male	>£52,000	Asian	<55	Moderate-Low	193	6.71	6.39	6.92	7.85 (3.48, 12.22)	40.61	43.75	15.64	59.39	1.66 (1.21, 2.34)
Male	£31,000-£52000	Mixed	55 or above	Moderate-Low	49	6.06	7.2	6.92	-3.90 (-9.90, 1.69)	34.32	49.14	16.55	65.68	0.84 (0.55, 1.26)
Male	>£52,000	Mixed	<55	High	57	6.47	6.87	6.9	0.25 (-5.16, 6.04)	40.71	41.97	17.32	59.29	1.01 (0.68, 1.47)
Male	>£52,000	Black	<55	Low	55	6.34	6.95	6.89	-1.26 (-7.67, 5.26)	38.8	46.21	14.99	61.2	0.91 (0.58, 1.41)
Male	PNTS	White	<55	Moderate-High	1200	6.43	6.97	6.89	-1.38 (-4.12, 1.39)	39.64	39.6	20.76	60.36	0.98 (0.83, 1.16)
Male	<£18,000	Asian	<55	Moderate-Low	82	6.53	6.78	6.88	1.29 (-4.58, 7.02)	38.5	45.57	15.94	61.5	1.01 (0.65, 1.54)
Male	£18,000-£31000	White	<55	Moderate-High	2876	6.42	6.88	6.87	-0.23 (-2.51, 2.13)	40.28	40.55	19.17	59.72	1.04 (0.89, 1.22)
Male	£18,000-£31000	Black	<55	Moderate-Low	43	5.51	7.42	6.87	-7.49 (-12.90, -1.76)	34.03	48.12	17.84	65.97	0.70 (0.46, 1.11)
Male	£18,000-£31000	Asian	<55	Moderate-High	185	6.46	6.78	6.86	1.42 (-2.69, 5.51)	39.29	46.55	14.16	60.71	0.94 (0.67, 1.32)
Male	£31,000-£52000	Asian	55 or above	Low	96	6.34	6.88	6.84	-0.77 (-5.68, 4.58)	35.6	52.2	12.2	64.4	0.97 (0.68, 1.45)
Male	<£18,000	White	<55	Moderate-High	1636	6.37	7.07	6.83	-3.40 (-5.98, -1.00)	40.03	38.47	21.5	59.97	0.90 (0.77, 1.06)
Male	<£18,000	White	<55	Moderate-Low	1200	6.37	6.88	6.81	-0.97 (-3.82, 1.88)	42.06	36.58	21.36	57.94	1.04 (0.88, 1.23)
Male	>£52,000	White	<55	Moderate-High	4570	6.37	6.67	6.8	2.21 (-0.03, 4.23)	41.05	43.44	15.51	58.95	1.08 (0.95, 1.24)
Male	£31,000-£52000	White	<55	Moderate-Low	5925	6.35	6.67	6.79	1.72 (-0.48, 3.90)	40.77	43.29	15.94	59.23	1.11 (0.96, 1.28)
Male	PNTS	Mixed	<55	Moderate-High	69	6.18	6.95	6.79	-2.61 (-8.34, 2.58)	39.19	42.05	18.77	60.81	0.91 (0.63, 1.35)
Male	£18,000-£31000	White	<55	Moderate-Low	2783	6.32	6.69	6.76	0.81 (-1.68, 3.02)	40.88	41.95	17.16	59.12	1.11 (0.94, 1.31)
Male	<£18,000	Asian	<55	Moderate-High	189	6.23	6.96	6.76	-2.83 (-7.29, 1.86)	38.52	47.71	13.77	61.48	0.71 (0.50, 0.96)
Male	>£52,000	White	<55	Moderate-Low	8096	6.31	6.49	6.75	3.74 (1.61, 6.04)	41.56	43.73	14.71	58.44	1.24 (1.09, 1.41)
Male	PNTS	Asian	<55	Moderate-Low	84	6.37	6.69	6.75	0.85 (-5.07, 6.79)	40.3	45.65	14.05	59.7	0.97 (0.65, 1.49)
Male	>£52,000	Mixed	<55	Moderate-Low	118	6.49	6.47	6.73	3.88 (-1.31, 9.19)	42.96	42.18	14.87	57.04	1.22 (0.83, 1.78)
Male	£18,000-£31000	Mixed	<55	Moderate-High	88	6.13	6.85	6.71	-2.07 (-7.87, 3.51)	40.29	44.13	15.58	59.71	0.85 (0.58, 1.26)
Male	PNTS	Asian	<55	Moderate-High	161	6.21	6.87	6.71	-2.31 (-7.08, 1.87)	38.35	47.46	14.19	61.65	0.85 (0.61, 1.18)
Male	£31,000-£52000	Asian	<55	Moderate-High	175	6.24	6.74	6.69	-0.98 (-5.57, 3.90)	40.93	44.96	14.11	59.07	0.98 (0.69, 1.37)
Male	PNTS	White	<55	Low	1455	6.25	6.56	6.68	1.56 (-0.80, 4.04)	43.17	41.49	15.34	56.83	1.05 (0.87, 1.27)
Male	£18,000-£31000	Asian	<55	Moderate-Low	77	6.32	6.59	6.67	0.77 (-4.77, 6.06)	40.27	46.86	12.87	59.73	1.06 (0.71, 1.60)
Male	>£52,000	Asian	<55	Moderate-High	154	6.26	6.57	6.65	1.08 (-3.69, 6.00)	43.41	43.5	13.1	56.59	1.04 (0.73, 1.51)
Male	£18,000-£31000	White	<55	Low	2080	6.22	6.47	6.64	2.53 (-0.06, 4.91)	43.07	41.8	15.12	56.93	1.21 (1.02, 1.45)
Male	<£18,000	Mixed	<55	Moderate-Low	43	5.83	6.86	6.63	-2.81 (-8.87, 3.74)	40.45	43.76	15.8	59.55	0.81 (0.52, 1.28)
Male	£18,000-£31000	Mixed	<55	Moderate-Low	41	6.03	6.67	6.61	-1.32 (-8.59, 5.47)	42.42	42.53	15.06	57.58	0.99 (0.63, 1.49)
Male	<£18,000	Asian	<55	Low	41	6.28	6.55	6.6	0.53 (-6.15, 6.81)	43.1	43.36	13.55	56.9	0.99 (0.66, 1.48)
Male	>£52,000	White	<55	Low	12599	6.17	6.27	6.59	4.93 (2.71, 7.03)	44.48	42.73	12.79	55.52	1.30 (1.13, 1.47)
Male	<£18,000	White	<55	Low	693	6.15	6.65	6.58	-0.96 (-3.97, 2.16)	44.01	40.09	15.9	55.99	0.97 (0.78, 1.20)
Male	PNTS	Mixed	<55	Moderate-Low	44	5.83	6.77	6.57	-3.19 (-9.57, 3.41)	41.94	42.59	15.47	58.06	0.86 (0.57, 1.34)
Male	>£52,000	Mixed	<55	Low	134	6.33	6.25	6.56	4.66 (-0.35, 9.51)	45.64	40.23	14.13	54.36	1.42 (1.00, 2.04)
Male	£31,000-£52000	White	<55	Low	6051	6.13	6.45	6.55	1.69 (-0.22, 3.70)	44.8	41.56	13.64	55.2	1.12 (0.97, 1.29)
Male	<£18,000	Mixed	<55	Low	13	5.61	6.63	6.55	-1.48 (-8.22, 5.35)	43.69	41.3	15.02	56.31	0.93 (0.61, 1.45)
Male	PNTS	Mixed	<55	Low	24	6.11	6.54	6.55	-0.09 (-7.08, 7.01)	44.45	41.33	14.22	55.55	0.96 (0.59, 1.60)
Male	£31,000-£52000	Mixed	<55	Moderate-Low	77	5.98	6.65	6.53	-1.87 (-7.84, 4.18)	43.66	43.49	12.85	56.34	0.84 (0.55, 1.27)
Male	PNTS	Asian	<55	Low	62	6.19	6.46	6.52	1.08 (-4.44, 6.93)	42.86	45.28	11.86	57.14	1.01 (0.67, 1.55)
Male	£31,000-£52000	Mixed	<55	Low	63	6.12	6.42	6.47	0.63 (-4.78, 5.88)	46.46	41.07	12.47	53.54	1.00 (0.66, 1.47)
Male	>£52,000	Mixed	<55	Moderate-High	68	5.83	6.64	6.46	-3.03 (-9.54, 2.82)	45.09	40.76	14.15	54.91	0.90 (0.60, 1.37)
Male	>£52,000	Asian	<55	Low	229	6.07	6.18	6.4	3.62 (-0.73, 8.01)	48.56	41.98	9.46	51.44	1.09 (0.78, 1.53)
Male	£31,000-£52000	Asian	<55	Low	117	5.96	6.35	6.37	0.19 (-4.82, 5.29)	45.71	46.49	7.8	54.29	0.76 (0.52, 1.12)
Male	£18,000-£31000	Asian	<55	Low	46	5.86	6.37	6.34	-0.47 (-6.62, 5.74)	44.91	44.08	11.01	55.09	1.03 (0.66, 1.63)
Male	£18,000-£31000	Mixed	<55	Low	28	5.35	6.45	6.27	-2.97 (-9.74, 3.76)	46.16	40.36	13.48	53.84	1.01 (0.64, 1.61)
Table S14: Male table for predicted FMI and obesity classifications. The predicted outcome with and without random effects are listed with the random effect. The probability of obesity is conditional on the probability of overweight and normal weight. This is calculated using a softmax function. The random effect (obesity) is the random effect for the obesity v normal weight model, detailing the …
